# Supplementary material for: Genetic predisposition of the gastrointestinal microbiome and primary biliary cholangitis: a bi-directional, two-sample Mendelian randomization analysis
Source: Front Endocrinol (Lausanne). 2023 Oct 12;14:1225742. doi: 10.3389/fendo.2023.1225742 (PMC10602727; doi:10.3389/fendo.2023.1225742)
Supplement: Supplementary file 1 [file Table_1.xlsx]

## Sheet: Table S1
Bacterial taxa	chr	pos	rsID	ref.allele	eff.allele	beta	Standard error	p-value	Sample size	Ncohorts	Level		Levels	SUM
genus.Butyrivibrio.id.1993	17	20665682	rs11658561	T	C	0.118079	0.0268815	9.99899e-06	3259	19	genus		Phylum	937
order.Clostridiales.id.1863	2	102126220	rs290772	A	G	0.084254	0.0196297	9.99759e-06	17129	22	order		Class	1583
genus.RuminococcaceaeUCG014.id.11371	2	119479427	rs162748	C	T	-0.0569669	0.0127172	9.99614e-06	14398	24	genus		Order	1642
genus.Oxalobacter.id.2978	3	171986388	rs16845257	C	T	0.153849	0.0339578	9.99592e-06	4655	22	genus		Family	2567
genus.Senegalimassilia.id.11160	13	19509358	rs55689333	C	T	0.076897	0.0173751	9.99526e-06	6923	22	genus		Genus	7841
genus.Ruminiclostridium5.id.11355	12	1827810	rs10848557	G	T	-0.0479064	0.010764	9.99508e-06	17392	24	genus
genus.ErysipelotrichaceaeUCG003.id.11384	18	46667112	rs6507884	A	G	-0.0940165	0.0213567	9.9927e-06	14432	23	genus
genus.ChristensenellaceaeR.7group.id.11283	19	35884728	rs7343112	C	T	0.0490125	0.0110792	9.99239e-06	16325	24	genus
genus.Odoribacter.id.952	12	67730855	rs76966798	A	G	-0.11897	0.0268937	9.9919e-06	11934	20	genus
genus.unknowngenus.id.959	2	157241251	rs6743735	G	A	-0.0908854	0.0207324	9.99076e-06	4863	19	genus
order.Burkholderiales.id.2874	2	239908365	rs10182740	G	A	0.061606	0.0139658	9.99065e-06	17095	24	order
genus.ErysipelotrichaceaeUCG003.id.11384	7	20554814	rs73074432	T	C	0.072154	0.0164378	9.9902e-06	14217	23	genus
phylum.Proteobacteria.id.2375	12	130331764	rs4340090	T	C	-0.0668162	0.0153387	9.99003e-06	18250	24	phylum
genus.Roseburia.id.2012	15	86512809	rs55858165	C	A	0.179284	0.0404954	9.98975e-06	5447	10	genus
family.Alcaligenaceae.id.2875	13	58375865	rs2320924	T	C	-0.0489941	0.0111503	9.98889e-06	16810	24	family
genus..Ruminococcusgnavusgroup.id.14376	5	18690644	rs6863988	T	A	-0.0884689	0.0202337	9.98765e-06	6401	24	genus
genus.Holdemania.id.2157	8	123974134	rs76426015	G	T	-0.128483	0.0282698	9.98719e-06	8296	18	genus
genus.Holdemania.id.2157	8	123974392	rs79845664	G	A	-0.128455	0.0282617	9.98719e-06	8296	18	genus
phylum.Cyanobacteria.id.1500	4	37838383	rs2714554	C	T	0.09188	0.020276	9.98678e-06	7118	24	phylum
class.Bacteroidia.id.912	8	13110185	rs79585701	C	A	0.0646823	0.0149628	9.98589e-06	18334	24	class
order.Bacteroidales.id.913	8	13110185	rs79585701	C	A	0.0646823	0.0149628	9.98589e-06	18334	24	order
class.Bacilli.id.1673	8	10126062	rs2952183	C	T	-0.064889	0.0150654	9.98582e-06	17376	24	class
class.Clostridia.id.1859	2	231678413	rs3792064	A	G	0.0795651	0.0182521	9.98416e-06	17812	23	class
genus.LachnospiraceaeUCG004.id.11324	14	40533623	rs984647	T	G	0.0541514	0.0121847	9.98386e-06	14457	24	genus
genus.Roseburia.id.2012	5	144135655	rs78753150	C	A	0.0968739	0.0214067	9.98312e-06	16303	20	genus
genus.Alistipes.id.968	7	62512861	rs11766494	C	T	-0.0483799	0.0109221	9.9814e-06	17571	24	genus
class.Bacilli.id.1673	12	100580705	rs11837200	T	C	-0.0978196	0.0217515	9.9792e-06	16026	21	class
genus.RuminococcaceaeUCG002.id.11360	13	87916639	rs7985747	G	A	-0.0757236	0.0172628	9.97744e-06	16376	23	genus
genus.CandidatusSoleaferrea.id.11350	8	123881909	rs12681352	C	T	-0.0875644	0.0197224	9.97671e-06	6140	23	genus
class.Actinobacteria.id.419	2	136593678	rs11895319	T	C	0.0651996	0.014701	9.97585e-06	16313	24	class
family.Actinomycetaceae.id.421	12	7992820	rs35110659	G	T	0.0758383	0.0170982	9.97396e-06	7666	21	family
genus.unknowngenus.id.826	2	134190730	rs56315370	C	T	0.0822443	0.0190545	9.97384e-06	13281	24	genus
genus.RikenellaceaeRC9gutgroup.id.11191	7	73278731	rs13237112	T	C	-0.11676	0.026552	9.97256e-06	3220	17	genus
class.Actinobacteria.id.419	5	18015652	rs7721660	T	G	-0.0766281	0.0174378	9.97247e-06	16313	24	class
phylum.Firmicutes.id.1672	19	22859658	rs35393748	T	A	-0.0682011	0.015772	9.97169e-06	18340	24	phylum
genus.Howardella.id.2000	14	95452797	rs2154047	A	C	-0.192557	0.0420093	9.97042e-06	3623	18	genus
genus.unknowngenus.id.1868	2	122823073	rs12468204	T	A	-0.0667086	0.0149549	9.96774e-06	10301	23	genus
genus.Peptococcus.id.2037	14	57963189	rs12147893	A	G	0.10444	0.023721	9.96478e-06	5483	22	genus
family.Defluviitaleaceae.id.1924	7	79752329	rs2189340	G	A	-0.107135	0.0242147	9.96335e-06	8029	22	family
genus.RuminococcaceaeUCG014.id.11371	1	237422989	rs10495392	T	C	-0.082486	0.0187194	9.96329e-06	13902	23	genus
genus.Ruminiclostridium9.id.11357	13	90449215	rs10444611	G	A	0.0673726	0.0154922	9.96328e-06	16725	24	genus
genus.Butyrivibrio.id.1993	6	111624694	rs34435489	T	C	-0.106713	0.024016	9.96244e-06	3482	20	genus
genus.Tyzzerella3.id.11335	10	46091818	rs80174235	G	C	-0.212533	0.0480321	9.96209e-06	3857	14	genus
genus.Ruminiclostridium9.id.11357	3	157865146	rs7629341	G	C	-0.0491521	0.0111351	9.96172e-06	16722	24	genus
genus.unknowngenus.id.959	3	8964758	rs550520	A	G	-0.0984294	0.0224535	9.96074e-06	4866	19	genus
genus.Sutterella.id.2896	13	58591107	rs9537916	G	A	-0.0563238	0.0127602	9.96024e-06	12843	23	genus
phylum.Euryarchaeota.id.55	3	15022743	rs56001610	G	A	-0.185902	0.0410925	9.95881e-06	3544	15	phylum
phylum.Euryarchaeota.id.55	3	15023392	rs62241844	G	C	-0.185998	0.041091	9.95881e-06	3544	15	phylum
phylum.Euryarchaeota.id.55	3	15023497	rs62241845	T	A	-0.185998	0.041091	9.95881e-06	3544	15	phylum
genus.Desulfovibrio.id.3173	5	52653978	rs7729080	A	C	-0.070287	0.0157691	9.95869e-06	9241	24	genus
class.Melainabacteria.id.1589	9	26184578	rs10738747	A	G	0.0814624	0.0184409	9.95804e-06	5884	24	class
genus.Terrisporobacter.id.11348	9	117250393	rs10982246	G	A	-0.0768115	0.0173479	9.95558e-06	6637	18	genus
genus.unknowngenus.id.2071	22	47653347	rs6007642	T	C	-0.0791412	0.0177958	9.9554e-06	12358	23	genus
genus.Ruminiclostridium5.id.11355	3	55243531	rs4955951	G	A	-0.0713749	0.0165826	9.95519e-06	17397	24	genus
genus.LachnospiraceaeFCS020group.id.11314	3	165994082	rs9290282	G	A	0.0540701	0.0121739	9.95484e-06	13772	24	genus
phylum.Lentisphaerae.id.2238	5	94708550	rs1363428	A	G	0.104458	0.0233936	9.95452e-06	4739	22	phylum
class.Betaproteobacteria.id.2867	2	239875322	rs11124193	A	G	0.0592807	0.0134501	9.95325e-06	17042	23	class
class.Deltaproteobacteria.id.3087	8	57864117	rs35912151	A	T	-0.0766652	0.017075	9.953e-06	15168	24	class
genus.Akkermansia.id.4037	1	105422058	rs11184340	A	G	0.0628614	0.0142252	9.95219e-06	11863	24	genus
class.Lentisphaeria.id.2250	5	94690178	rs253710	C	T	0.103759	0.0234543	9.95172e-06	4734	22	class
order.Victivallales.id.2254	5	94690178	rs253710	C	T	0.103759	0.0234543	9.95172e-06	4734	22	order
family.FamilyXIII.id.1957	4	161841297	rs35924848	A	C	-0.0651904	0.0148232	9.9517e-06	16641	23	family
genus.Coprococcus2.id.11302	3	180544880	rs12634070	C	T	0.0736486	0.0164921	9.95104e-06	11457	23	genus
class.Mollicutes.id.3920	20	16258287	rs74338080	C	G	-0.110314	0.0249339	9.95073e-06	11130	21	class
phylum.Tenericutes.id.3919	20	16258287	rs74338080	C	G	-0.110314	0.0249339	9.95073e-06	11130	21	phylum
genus.Allisonella.id.2174	9	100071728	rs3747507	G	A	0.136511	0.0302577	9.95038e-06	3212	18	genus
genus.Prevotella9.id.11183	22	37758730	rs4821647	C	G	0.0636957	0.0143983	9.9488e-06	10179	23	genus
family.Bifidobacteriaceae.id.433	11	13098051	rs10831953	A	G	0.0537537	0.0123746	9.94742e-06	14915	24	family
order.Bifidobacteriales.id.432	11	13098051	rs10831953	A	G	0.0537537	0.0123746	9.94742e-06	14915	24	order
family.Rhodospirillaceae.id.2717	1	78619512	rs6679026	C	T	0.111984	0.0251088	9.94679e-06	8497	22	family
family.FamilyXIII.id.1957	4	161995055	rs36068795	C	T	-0.0587517	0.0135077	9.94548e-06	16643	23	family
genus.RuminococcaceaeUCG002.id.11360	11	86309390	rs10898505	T	C	0.0618625	0.0150023	9.94488e-06	17097	24	genus
genus.unknowngenus.id.2755	10	113417077	rs11598143	T	C	0.0686368	0.0156198	9.94122e-06	8456	22	genus
genus.Fusicatenibacter.id.11305	20	55938533	rs6014982	C	T	-0.0641135	0.0148277	9.94028e-06	16542	22	genus
family.Christensenellaceae.id.1866	17	13541941	rs7211194	T	C	0.0492094	0.0110916	9.93998e-06	16436	23	family
genus.Oscillibacter.id.2063	2	179436020	rs744426	G	A	0.0938392	0.0209419	9.93992e-06	8929	23	genus
genus.Parasutterella.id.2892	4	65528597	rs1425371	T	C	-0.058652	0.0132521	9.93834e-06	11384	24	genus
genus.Lactococcus.id.1851	2	54148711	rs72799262	G	C	-0.166539	0.0391916	9.93818e-06	4021	21	genus
genus.Turicibacter.id.2162	17	43160728	rs74516356	A	T	0.0954025	0.0216171	9.93646e-06	8948	23	genus
genus.Victivallis.id.2256	5	180579462	rs2546432	C	T	-0.110803	0.0249655	9.93269e-06	3266	17	genus
genus..Eubacteriumcoprostanoligenesgroup.id.11375	15	97894269	rs62025254	C	A	-0.078806	0.0178614	9.93247e-06	17273	23	genus
family.Pasteurellaceae.id.3689	20	57283897	rs8125536	C	T	-0.066438	0.0150666	9.93246e-06	9368	23	family
order.Pasteurellales.id.3688	20	57283897	rs8125536	C	T	-0.066438	0.0150666	9.93246e-06	9368	23	order
phylum.Actinobacteria.id.400	2	220362557	rs12474050	C	T	-0.0488431	0.0110629	9.92981e-06	17988	24	phylum
genus.Ruminiclostridium9.id.11357	3	157859169	rs4679821	G	A	-0.0491675	0.0111356	9.92961e-06	16722	24	genus
family.unknownfamily.id.1000005471	3	184193482	rs3932485	T	C	0.0626209	0.0141623	9.92857e-06	10359	22	family
genus.unknowngenus.id.1000005472	3	184193482	rs3932485	T	C	0.0626209	0.0141623	9.92857e-06	10359	22	genus
order.MollicutesRF9.id.11579	3	184193482	rs3932485	T	C	0.0626209	0.0141623	9.92857e-06	10359	22	order
genus.Sellimonas.id.14369	15	52080803	rs7182917	T	C	0.111443	0.0251535	9.92702e-06	3154	21	genus
genus.Prevotella9.id.11183	2	91948976	rs138897662	G	A	-0.17529	0.0393352	9.92648e-06	5728	14	genus
genus.Eggerthella.id.819	11	102463660	rs1711441	G	T	0.0880565	0.0198121	9.92586e-06	5147	22	genus
genus.Romboutsia.id.11347	11	99661008	rs10893902	C	T	-0.0706965	0.015724	9.92555e-06	14185	23	genus
family.Alcaligenaceae.id.2875	7	104215791	rs4354244	C	T	-0.0558981	0.0126522	9.9231e-06	16810	24	family
family.unknownfamily.id.1000006161	14	39503527	rs72671349	C	T	0.164566	0.0370638	9.92282e-06	4887	21	family
genus.unknowngenus.id.1000006162	14	39503527	rs72671349	C	T	0.164566	0.0370638	9.92282e-06	4887	21	genus
order.NB1n.id.3953	14	39503527	rs72671349	C	T	0.164566	0.0370638	9.92282e-06	4887	21	order
genus..Eubacteriumbrachygroup.id.11296	10	22900143	rs1409397	G	C	0.101412	0.0229655	9.92222e-06	4000	19	genus
genus.LachnospiraceaeUCG010.id.11330	21	33193567	rs2833528	T	C	-0.0562148	0.0127763	9.9199e-06	13233	24	genus
genus.RuminococcaceaeUCG003.id.11361	8	82042292	rs7839273	T	C	-0.0594293	0.0133259	9.91863e-06	14412	24	genus
genus.RuminococcaceaeUCG014.id.11371	11	126024042	rs61898819	T	A	0.0607865	0.0138761	9.91789e-06	14325	23	genus
order.Clostridiales.id.1863	5	105060362	rs1842454	A	G	-0.0543676	0.012734	9.91744e-06	18340	24	order
genus.Anaerotruncus.id.2054	13	38061847	rs9594214	C	T	0.0809396	0.0192391	9.91507e-06	16566	24	genus
order.Burkholderiales.id.2874	13	58568714	rs7986644	A	G	-0.0483061	0.0109791	9.91298e-06	17096	24	order
order.Burkholderiales.id.2874	13	58509432	rs7997285	C	T	-0.0483215	0.0109727	9.91282e-06	17097	24	order
genus.Bilophila.id.3170	7	9510700	rs2713348	G	A	0.0612931	0.0139996	9.91115e-06	12853	24	genus
genus..Eubacteriumrectalegroup.id.14374	12	20044283	rs79970080	A	G	-0.094671	0.0217749	9.91103e-06	15610	22	genus
genus.Akkermansia.id.4037	4	95088558	rs28613890	C	T	0.0635035	0.0144156	9.90955e-06	11864	24	genus
genus.Subdoligranulum.id.2070	5	4671598	rs6555308	T	C	-0.0698469	0.0155153	9.90923e-06	17590	24	genus
genus.RuminococcaceaeUCG003.id.11361	19	49228272	rs2287921	T	C	0.0530669	0.0119002	9.90881e-06	14323	23	genus
genus.Bifidobacterium.id.436	5	169748235	rs79769806	A	G	-0.0811811	0.0184182	9.90876e-06	13806	21	genus
genus.Butyricicoccus.id.2055	2	191317676	rs10174174	T	C	0.0545298	0.0123387	9.90857e-06	17136	24	genus
class.Verrucomicrobiae.id.4029	4	95088558	rs28613890	C	T	0.0634988	0.0144149	9.90565e-06	11865	24	class
order.Verrucomicrobiales.id.4030	4	95088558	rs28613890	C	T	0.0634988	0.0144149	9.90565e-06	11865	24	order
genus.Victivallis.id.2256	14	96072202	rs2104151	C	G	-0.117086	0.0263176	9.90468e-06	3267	17	genus
genus.RikenellaceaeRC9gutgroup.id.11191	6	165673129	rs1079745	G	A	0.167479	0.0383475	9.90447e-06	3170	16	genus
family.ClostridialesvadinBB60group.id.11286	17	58161499	rs7211063	C	T	0.135164	0.029609	9.90439e-06	9703	21	family
genus.unknowngenus.id.1000000073	17	58161499	rs7211063	C	T	0.135164	0.029609	9.90439e-06	9703	21	genus
genus.Ruminococcus1.id.11373	2	182027603	rs6750529	T	C	0.0569701	0.0127423	9.90261e-06	16607	24	genus
genus.CandidatusSoleaferrea.id.11350	6	109338147	rs12197912	C	T	-0.119898	0.0278676	9.90217e-06	6145	23	genus
genus..Ruminococcustorquesgroup.id.14377	17	14529514	rs9901465	C	T	0.0471005	0.01068	9.90098e-06	17798	24	genus
genus.Turicibacter.id.2162	17	43165952	rs111931312	G	A	0.0954513	0.02163	9.89919e-06	8927	22	genus
genus.Turicibacter.id.2162	17	43166057	rs113340666	G	A	0.0954513	0.02163	9.89919e-06	8927	22	genus
genus.Hungatella.id.11306	4	166086761	rs36087611	G	A	-0.15138	0.0334712	9.89848e-06	3949	20	genus
genus..Eubacteriumrectalegroup.id.14374	9	92013419	rs62547233	G	A	0.0536319	0.0120201	9.8982e-06	17347	24	genus
genus.unknowngenus.id.1868	7	6719018	rs10255891	G	A	-0.166392	0.0390402	9.89782e-06	6324	14	genus
class.Clostridia.id.1859	2	231676041	rs10209007	C	G	0.0794173	0.0182427	9.89343e-06	17812	23	class
genus.Anaerostipes.id.1991	3	171100675	rs882172	A	G	0.0495172	0.0110342	9.89328e-06	16926	24	genus
genus.CandidatusSoleaferrea.id.11350	7	351900	rs74214552	C	G	0.101947	0.0241727	9.89326e-06	5958	21	genus
family.Desulfovibrionaceae.id.3169	15	96158598	rs7162535	T	C	-0.0566178	0.0129469	9.89208e-06	15142	24	family
genus.Lactococcus.id.1851	19	28751842	rs10423422	C	T	0.110064	0.0249368	9.8894e-06	4057	22	genus
genus.Butyrivibrio.id.1993	6	111623203	rs56827	T	C	-0.106746	0.0240161	9.88716e-06	3482	20	genus
family.BacteroidalesS24.7group.id.11173	3	158662406	rs56733378	C	T	0.120528	0.0272067	9.88685e-06	7577	23	family
genus.unknowngenus.id.1000005479	3	158662406	rs56733378	C	T	0.120528	0.0272067	9.88685e-06	7577	23	genus
family.ClostridialesvadinBB60group.id.11286	4	155615921	rs276172	A	G	0.0618398	0.0139388	9.88468e-06	10509	24	family
genus.unknowngenus.id.1000000073	4	155615921	rs276172	A	G	0.0618398	0.0139388	9.88468e-06	10509	24	genus
phylum.Actinobacteria.id.400	2	102249583	rs6743026	C	T	0.0589446	0.0134622	9.8833e-06	17875	23	phylum
genus.Turicibacter.id.2162	6	126117987	rs112044427	G	C	-0.117995	0.0270861	9.88221e-06	8314	20	genus
family.Bifidobacteriaceae.id.433	2	136934529	rs11674937	G	C	0.060453	0.0140748	9.88115e-06	14915	24	family
order.Bifidobacteriales.id.432	2	136934529	rs11674937	G	C	0.060453	0.0140748	9.88115e-06	14915	24	order
family.BacteroidalesS24.7group.id.11173	15	47339690	rs17281048	A	G	0.0770795	0.0173664	9.88084e-06	7950	24	family
genus.unknowngenus.id.1000005479	15	47339690	rs17281048	A	G	0.0770795	0.0173664	9.88084e-06	7950	24	genus
genus.LachnospiraceaeNK4A136group.id.11319	14	100166652	rs12894973	C	T	-0.0520806	0.0115317	9.88033e-06	17236	24	genus
genus.Bifidobacterium.id.436	2	135394404	rs13399952	G	A	0.0527453	0.011873	9.88019e-06	14778	24	genus
genus.Sellimonas.id.14369	2	180278813	rs11686065	G	C	-0.131216	0.0301777	9.87979e-06	3095	20	genus
genus.Parasutterella.id.2892	3	156553225	rs62273910	A	G	0.224243	0.0502273	9.87856e-06	3691	8	genus
genus.RuminococcaceaeUCG003.id.11361	8	82030555	rs4481546	T	C	-0.0590813	0.0133467	9.87773e-06	14409	24	genus
genus.Butyrivibrio.id.1993	17	20656202	rs1970323	T	C	0.113715	0.0259069	9.87611e-06	3472	20	genus
genus.Romboutsia.id.11347	11	99741010	rs1372227	G	A	-0.0694817	0.0157044	9.87181e-06	14188	23	genus
genus.LachnospiraceaeNK4A136group.id.11319	5	6105177	rs301777	T	G	-0.048502	0.011016	9.8713e-06	16764	23	genus
order.Bacillales.id.1674	20	5826474	rs1287018	A	G	0.141125	0.0319309	9.87091e-06	3207	19	order
genus.Streptococcus.id.1853	10	28590994	rs12218294	A	T	0.0943378	0.0214437	9.86952e-06	15293	21	genus
genus..Eubacteriumnodatumgroup.id.11297	8	4953778	rs1304116	T	C	0.120454	0.0271475	9.86947e-06	3294	21	genus
genus.Ruminiclostridium9.id.11357	13	90455196	rs9522726	C	A	0.0673751	0.0154905	9.86917e-06	16725	24	genus
genus.Butyricimonas.id.945	5	62112327	rs2591757	C	G	0.0627707	0.0142635	9.86894e-06	10734	24	genus
genus.Lactococcus.id.1851	12	113135578	rs2384050	A	G	0.103501	0.0231165	9.86876e-06	4054	22	genus
genus.LachnospiraceaeUCG001.id.11321	12	56282733	rs112698185	G	A	-0.0786723	0.0177854	9.86664e-06	10149	24	genus
family.Christensenellaceae.id.1866	8	62224832	rs6471946	G	A	0.0483427	0.0109945	9.86583e-06	16838	24	family
genus.RuminococcaceaeUCG013.id.11370	8	40309836	rs7823627	G	C	-0.0485176	0.0109917	9.86567e-06	16772	24	genus
family.FamilyXIII.id.1957	4	161982976	rs36049157	G	C	-0.0587736	0.0135119	9.86286e-06	16643	23	family
genus.LachnospiraceaeNK4A136group.id.11319	5	6110516	rs1564382	G	A	0.0480328	0.0108144	9.86202e-06	17235	24	genus
genus.Enterorhabdus.id.820	8	113105890	rs7002267	C	A	0.130881	0.0296442	9.86098e-06	7361	21	genus
genus.Enterorhabdus.id.820	8	113106229	rs7003110	G	A	0.130871	0.0296419	9.86098e-06	7361	21	genus
genus.Lactococcus.id.1851	2	31267391	rs12712304	A	C	0.106638	0.0239547	9.85901e-06	4058	22	genus
genus.Intestinimonas.id.2062	3	17187502	rs9823439	C	T	-0.0581947	0.0131455	9.85876e-06	11766	23	genus
genus.Ruminococcus2.id.11374	13	62055253	rs2997408	T	C	-0.0546811	0.0122631	9.85826e-06	15336	24	genus
genus.Olsenella.id.822	2	150049956	rs7557702	A	G	-0.102614	0.0231863	9.85731e-06	3739	14	genus
genus..Eubacteriumcoprostanoligenesgroup.id.11375	10	84506096	rs2644213	A	G	0.0538845	0.0121245	9.85638e-06	17380	24	genus
genus.unknowngenus.id.826	19	39539957	rs600128	C	G	-0.060389	0.0137907	9.85606e-06	13281	24	genus
order.Lactobacillales.id.1800	14	97527005	rs2370086	T	G	-0.0795453	0.018077	9.85404e-06	17183	23	order
genus.Erysipelatoclostridium.id.11381	6	24292185	rs3804326	G	A	0.14147	0.0336352	9.85273e-06	7028	18	genus
genus.Howardella.id.2000	1	72964639	rs61771801	C	G	-0.132322	0.0298832	9.8526e-06	3612	19	genus
genus.LachnospiraceaeUCG010.id.11330	2	185887973	rs72894978	C	G	0.216651	0.0486905	9.85233e-06	4316	8	genus
genus.LachnospiraceaeUCG010.id.11330	2	185888026	rs72894979	C	G	0.216651	0.0486905	9.85233e-06	4316	8	genus
class.Actinobacteria.id.419	6	14618107	rs861392	T	C	0.0509596	0.0115805	9.8518e-06	16312	24	class
family.unknownfamily.id.1000005471	5	17442045	rs2459830	C	T	0.0614758	0.0138971	9.85145e-06	10359	22	family
genus.unknowngenus.id.1000005472	5	17442045	rs2459830	C	T	0.0614758	0.0138971	9.85145e-06	10359	22	genus
order.MollicutesRF9.id.11579	5	17442045	rs2459830	C	T	0.0614758	0.0138971	9.85145e-06	10359	22	order
genus.Anaerotruncus.id.2054	12	76523655	rs34449434	C	A	-0.0497004	0.0113402	9.85065e-06	16117	23	genus
genus.Prevotella7.id.11182	2	12124647	rs60261717	G	T	0.143393	0.0331657	9.85058e-06	3318	21	genus
genus.Ruminococcus1.id.11373	11	45701575	rs10734537	G	C	-0.0498556	0.0111886	9.85024e-06	16597	24	genus
genus.RuminococcaceaeUCG014.id.11371	7	109563934	rs142598371	C	T	-0.0567671	0.0129033	9.84942e-06	14331	23	genus
genus.LachnospiraceaeUCG004.id.11324	3	70324294	rs62256516	A	G	0.0592366	0.0132222	9.84509e-06	14026	23	genus
genus.Eisenbergiella.id.11304	2	19973210	rs12710729	A	C	0.0893384	0.0199069	9.8441e-06	5583	23	genus
genus.Dorea.id.1997	17	70726636	rs12451419	G	A	0.0478645	0.0107765	9.84404e-06	17601	24	genus
genus.Butyricicoccus.id.2055	2	191311012	rs7593240	G	A	0.0545308	0.0123362	9.8429e-06	17136	24	genus
genus.RuminococcaceaeUCG002.id.11360	13	87914386	rs73561239	C	T	-0.0757768	0.0172472	9.84254e-06	16370	23	genus
phylum.Firmicutes.id.1672	19	22819178	rs1984783	A	G	-0.0682604	0.0158189	9.84253e-06	18340	24	phylum
genus.unknowngenus.id.959	4	58794866	rs1480304	A	T	0.119609	0.0270552	9.84227e-06	4868	19	genus
family.Christensenellaceae.id.1866	19	35884728	rs7343112	C	T	0.0482701	0.010907	9.84209e-06	16847	24	family
class.Betaproteobacteria.id.2867	13	58530277	rs1926544	A	C	-0.0482805	0.0109564	9.83924e-06	17151	24	class
genus.LachnospiraceaeUCG004.id.11324	13	51292902	rs2706242	C	G	-0.0901399	0.0199712	9.83848e-06	14026	23	genus
class.Actinobacteria.id.419	5	448663	rs72717438	C	T	0.0522874	0.0115439	9.83832e-06	16312	24	class
genus.Alistipes.id.968	7	62472673	rs6964425	T	C	-0.0483774	0.0109252	9.83731e-06	17571	24	genus
order.Bacillales.id.1674	1	61829134	rs4915738	G	C	-0.1395	0.0317085	9.83712e-06	3239	20	order
genus.Oscillibacter.id.2063	14	32282887	rs4981915	C	G	-0.0671694	0.015234	9.83531e-06	8930	23	genus
genus..Ruminococcusgauvreauiigroup.id.11342	5	166374190	rs12189268	T	C	-0.086877	0.0197442	9.83349e-06	12738	22	genus
family.Verrucomicrobiaceae.id.4036	4	94995064	rs10005131	T	G	0.06054	0.0137535	9.83343e-06	11865	24	family
genus.Ruminiclostridium9.id.11357	3	157863952	rs147750803	C	A	-0.0494549	0.0111572	9.83241e-06	16722	24	genus
genus.LachnospiraceaeUCG008.id.11328	15	31697284	rs75356640	A	G	0.136523	0.0303128	9.83206e-06	6423	16	genus
genus.Allisonella.id.2174	11	88665692	rs538601	G	A	0.112042	0.0252304	9.83125e-06	3212	18	genus
genus.Anaerotruncus.id.2054	3	150854520	rs3915228	T	C	-0.0639055	0.01458	9.83001e-06	16117	23	genus
genus.unknowngenus.id.959	4	58794188	rs11133530	C	T	0.119975	0.0269794	9.8298e-06	4868	19	genus
genus.Actinomyces.id.423	3	101352439	rs71315246	G	A	-0.0969809	0.021925	9.82978e-06	7468	22	genus
family.Bifidobacteriaceae.id.433	2	135607333	rs4954189	G	A	0.0519075	0.0119371	9.82889e-06	14915	24	family
order.Bifidobacteriales.id.432	2	135607333	rs4954189	G	A	0.0519075	0.0119371	9.82889e-06	14915	24	order
genus.FamilyXIIIAD3011group.id.11293	3	3556881	rs9876329	C	T	0.0587606	0.0131579	9.82815e-06	14201	24	genus
genus.RuminococcaceaeUCG013.id.11370	8	40311888	rs2565137	T	C	-0.0485309	0.0109914	9.82811e-06	16771	24	genus
family.Defluviitaleaceae.id.1924	4	147467058	rs2102251	G	A	-0.104361	0.0224675	9.82785e-06	8200	23	family
genus.ChristensenellaceaeR.7group.id.11283	19	35875266	rs2188618	A	T	0.049091	0.0110829	9.8267e-06	16324	24	genus
class.Methanobacteria.id.119	12	21338562	rs73248946	A	G	-0.221806	0.0487258	9.82504e-06	3203	14	class
family.Methanobacteriaceae.id.121	12	21338562	rs73248946	A	G	-0.221806	0.0487258	9.82504e-06	3203	14	family
order.Methanobacteriales.id.120	12	21338562	rs73248946	A	G	-0.221806	0.0487258	9.82504e-06	3203	14	order
genus.Erysipelatoclostridium.id.11381	5	77815004	rs2362838	G	C	-0.0656344	0.0147961	9.82291e-06	9783	24	genus
genus.RuminococcaceaeUCG014.id.11371	2	119463306	rs460442	C	A	-0.0566904	0.0126691	9.82271e-06	14403	24	genus
genus.Faecalibacterium.id.2057	15	47406817	rs10519101	T	C	0.0482047	0.0109382	9.82182e-06	18087	24	genus
genus.ChristensenellaceaeR.7group.id.11283	19	34094777	rs11881855	G	A	0.0547	0.0123966	9.81753e-06	16325	24	genus
family.BacteroidalesS24.7group.id.11173	15	47339755	rs28410286	A	G	0.0771841	0.0173455	9.81711e-06	7950	24	family
genus.unknowngenus.id.1000005479	15	47339755	rs28410286	A	G	0.0771841	0.0173455	9.81711e-06	7950	24	genus
genus.LachnospiraceaeNK4A136group.id.11319	5	6110760	rs301772	C	T	0.0480191	0.010813	9.81541e-06	17236	24	genus
phylum.Verrucomicrobia.id.3982	4	16548975	rs12512971	C	A	0.171057	0.0398053	9.81381e-06	3919	12	phylum
genus.Tyzzerella3.id.11335	14	89591627	rs1957839	C	T	-0.110205	0.0249543	9.81316e-06	5394	23	genus
genus.RuminococcaceaeUCG002.id.11360	3	24045453	rs6793778	T	C	-0.0558706	0.0125258	9.81289e-06	17094	24	genus
genus.Anaerofilum.id.2053	12	67167461	rs4244069	A	G	-0.146775	0.0326594	9.81202e-06	5030	21	genus
genus.RuminococcaceaeUCG014.id.11371	2	119473255	rs332724	C	T	-0.0568169	0.0126664	9.81138e-06	14403	24	genus
genus.Olsenella.id.822	2	150049794	rs11674257	G	C	-0.104593	0.0237297	9.81103e-06	3739	14	genus
genus.RuminococcaceaeUCG009.id.11366	2	66396776	rs138460696	G	A	0.139274	0.0315794	9.80841e-06	6865	19	genus
class.Negativicutes.id.2164	7	22816903	rs2103109	A	C	0.0467978	0.0105645	9.80821e-06	18171	24	class
order.Selenomonadales.id.2165	7	22816903	rs2103109	A	C	0.0467978	0.0105645	9.80821e-06	18171	24	order
class.Verrucomicrobiae.id.4029	4	94995064	rs10005131	T	G	0.0605484	0.0137535	9.80501e-06	11865	24	class
order.Verrucomicrobiales.id.4030	4	94995064	rs10005131	T	G	0.0605484	0.0137535	9.80501e-06	11865	24	order
genus.RuminococcaceaeUCG014.id.11371	8	3636548	rs34402072	T	C	-0.0688023	0.0156083	9.80426e-06	13863	22	genus
order.Lactobacillales.id.1800	16	1015117	rs28450391	A	G	0.0598549	0.0134847	9.80051e-06	17290	24	order
genus.Olsenella.id.822	2	150046823	rs11673945	C	T	-0.104613	0.0237329	9.79921e-06	3739	14	genus
genus.FamilyXIIIUCG001.id.11294	1	183438002	rs61809296	G	A	-0.110567	0.0245355	9.79878e-06	12257	20	genus
family.Prevotellaceae.id.960	3	32408888	rs2278541	C	T	0.0550107	0.0123253	9.79765e-06	14847	24	family
genus.Dorea.id.1997	6	74609732	rs1437569	A	G	0.0501273	0.0112866	9.79746e-06	17610	24	genus
genus.Allisonella.id.2174	9	100089171	rs12378350	T	C	0.133283	0.0299857	9.79717e-06	3212	18	genus
order.Rhodospirillales.id.2667	4	134255643	rs2194876	C	T	-0.0973596	0.0222135	9.79454e-06	8603	23	order
family.Alcaligenaceae.id.2875	7	111293616	rs2906622	T	C	-0.0485023	0.0110212	9.79272e-06	16803	24	family
genus.RuminococcaceaeUCG004.id.11362	6	2174357	rs72830173	A	G	-0.0784868	0.0176717	9.79181e-06	9502	23	genus
genus.unknowngenus.id.2001	8	70923978	rs642486	G	A	0.0875713	0.0197714	9.79157e-06	9527	21	genus
genus.Ruminococcus2.id.11374	1	108074445	rs12406309	C	A	-0.063193	0.0142275	9.78953e-06	15339	24	genus
genus.RuminococcaceaeUCG003.id.11361	18	46487998	rs4939837	G	A	0.0542726	0.0122798	9.78915e-06	14397	24	genus
genus.ChristensenellaceaeR.7group.id.11283	19	34094912	rs12983481	T	C	0.0547485	0.0123991	9.78787e-06	16325	24	genus
genus.Bifidobacterium.id.436	4	1517165	rs62287783	G	A	0.0534036	0.0120549	9.78603e-06	14778	24	genus
genus.RuminococcaceaeUCG010.id.11367	4	40698099	rs7661237	A	G	-0.0552272	0.0124884	9.78587e-06	12875	24	genus
genus..Eubacteriumventriosumgroup.id.11341	2	203664244	rs13409418	T	G	0.0813818	0.0185558	9.78418e-06	14835	22	genus
family.Rhodospirillaceae.id.2717	5	119378350	rs12518525	A	G	-0.109661	0.0249316	9.78403e-06	8481	22	family
family.unknownfamily.id.1000001214	15	62055753	rs8028558	G	A	0.08346	0.0188504	9.78236e-06	5875	24	family
genus.unknowngenus.id.1000001215	15	62055753	rs8028558	G	A	0.08346	0.0188504	9.78236e-06	5875	24	genus
order.Gastranaerophilales.id.1591	15	62055753	rs8028558	G	A	0.08346	0.0188504	9.78236e-06	5875	24	order
genus.Subdoligranulum.id.2070	5	117793701	rs72793514	A	G	-0.141663	0.0310399	9.78234e-06	8468	15	genus
genus.Akkermansia.id.4037	15	97578967	rs12904881	G	A	0.0577635	0.0131439	9.78206e-06	11864	24	genus
family.BacteroidalesS24.7group.id.11173	5	164763074	rs11135367	T	C	0.0837425	0.018379	9.78199e-06	7952	24	family
genus.unknowngenus.id.1000005479	5	164763074	rs11135367	T	C	0.0837425	0.018379	9.78199e-06	7952	24	genus
genus.LachnospiraceaeFCS020group.id.11314	2	54027997	rs17522496	C	T	-0.0782533	0.0173734	9.7819e-06	13717	23	genus
class.Actinobacteria.id.419	5	542023	rs9800013	A	G	0.0598314	0.0138822	9.7818e-06	16204	23	class
family.Rhodospirillaceae.id.2717	10	113404871	rs2095588	T	C	0.0700073	0.0158783	9.7801e-06	8501	22	family
genus.Lactobacillus.id.1837	13	23841798	rs11619768	G	A	-0.0997519	0.022157	9.77945e-06	6655	23	genus
genus.Coprococcus1.id.11301	6	72522295	rs9351863	G	C	-0.0485648	0.0109519	9.77707e-06	16732	24	genus
family.FamilyXIII.id.1957	4	161995741	rs7677453	G	C	-0.0582527	0.0134629	9.77513e-06	16737	24	family
class.Coriobacteriia.id.809	5	90471451	rs1397793	A	G	-0.0498855	0.0112446	9.77381e-06	17527	23	class
family.Coriobacteriaceae.id.811	5	90471451	rs1397793	A	G	-0.0498855	0.0112446	9.77381e-06	17527	23	family
order.Coriobacteriales.id.810	5	90471451	rs1397793	A	G	-0.0498855	0.0112446	9.77381e-06	17527	23	order
genus.Butyrivibrio.id.1993	17	20666250	rs7222581	A	G	0.118371	0.0269052	9.77319e-06	3259	19	genus
genus.Oscillibacter.id.2063	8	11115803	rs56246833	C	T	-0.0798989	0.0180464	9.77165e-06	8528	22	genus
genus.Bifidobacterium.id.436	1	101721489	rs4908116	C	T	-0.146555	0.0334492	9.7716e-06	8774	16	genus
family.ClostridialesvadinBB60group.id.11286	17	58159492	rs9914051	G	A	0.135009	0.029604	9.77102e-06	9703	21	family
genus.unknowngenus.id.1000000073	17	58159492	rs9914051	G	A	0.135009	0.029604	9.77102e-06	9703	21	genus
genus.Adlercreutzia.id.812	4	171290251	rs6811381	G	T	-0.0789923	0.0178204	9.77042e-06	8243	22	genus
class.Actinobacteria.id.419	5	423595	rs56346498	C	T	0.0521843	0.0115779	9.76492e-06	16313	24	class
genus.RuminococcaceaeUCG014.id.11371	11	131659000	rs10791168	G	A	-0.0664624	0.0150069	9.76182e-06	14403	24	genus
genus.FamilyXIIIAD3011group.id.11293	15	58683585	rs28594460	A	G	0.0700875	0.016005	9.76122e-06	14200	24	genus
genus.RuminococcaceaeUCG014.id.11371	7	109563240	rs62478831	T	C	-0.0567993	0.0129038	9.7603e-06	14331	23	genus
class.Alphaproteobacteria.id.2379	3	176407911	rs62285697	T	C	0.0805256	0.0180912	9.75933e-06	9115	22	class
genus.Bifidobacterium.id.436	4	1515208	rs62287778	T	C	0.0533817	0.0120719	9.75829e-06	14776	24	genus
genus.Parabacteroides.id.954	1	85585609	rs6657302	C	T	-0.10452	0.0225521	9.75699e-06	16552	21	genus
genus.RuminococcaceaeUCG014.id.11371	10	119928413	rs853612	G	A	-0.0528257	0.0119367	9.75451e-06	14403	24	genus
genus..Eubacteriumrectalegroup.id.14374	1	116082909	rs143694765	C	T	0.0870025	0.019779	9.75369e-06	15124	20	genus
genus..Eubacteriumfissicatenagroup.id.14373	6	39940437	rs6934739	G	A	0.111463	0.0252788	9.75326e-06	3831	21	genus
phylum.Firmicutes.id.1672	19	22898919	rs8112095	G	A	-0.0689615	0.0157537	9.75257e-06	18337	24	phylum
genus.Dorea.id.1997	6	74608139	rs3005514	T	G	0.0501763	0.0112966	9.75247e-06	17610	24	genus
genus.Streptococcus.id.1853	14	97526750	rs2370083	T	G	-0.0816836	0.0185851	9.75245e-06	16277	23	genus
genus.LachnospiraceaeNK4A136group.id.11319	5	6083408	rs12515958	C	T	-0.0508142	0.0115887	9.75025e-06	17236	24	genus
order.Clostridiales.id.1863	2	231678413	rs3792064	A	G	0.0796705	0.0182521	9.74925e-06	17812	23	order
family.Streptococcaceae.id.1850	17	61191329	rs4261605	C	T	-0.0489851	0.0110763	9.74919e-06	16627	24	family
genus.Olsenella.id.822	20	19969324	rs1980504	A	C	0.118577	0.0270381	9.74917e-06	3705	13	genus
genus.LachnospiraceaeNC2004group.id.11316	6	22725908	rs12208226	A	C	-0.154739	0.0340372	9.7484e-06	5620	17	genus
genus.LachnospiraceaeUCG004.id.11324	14	40547273	rs8011680	C	G	0.0557885	0.0125233	9.74733e-06	14458	24	genus
order.Rhodospirillales.id.2667	16	88554243	rs13336560	T	C	-0.0695313	0.0157065	9.74686e-06	8112	21	order
genus.Veillonella.id.2198	9	89306305	rs11141494	A	G	-0.0783421	0.0174393	9.74642e-06	9291	24	genus
order.Burkholderiales.id.2874	15	56786407	rs75242906	T	C	-0.120974	0.0281273	9.74519e-06	10766	14	order
genus.Adlercreutzia.id.812	11	98386085	rs11604400	T	C	-0.102524	0.0234834	9.74463e-06	8107	21	genus
genus.Butyrivibrio.id.1993	1	235616309	rs6702967	T	C	0.175617	0.0393227	9.74294e-06	3482	20	genus
genus.Parasutterella.id.2892	3	156553347	rs62273912	C	T	0.224297	0.0502307	9.74264e-06	3691	8	genus
genus.Parasutterella.id.2892	3	156553851	rs62273914	G	T	0.224092	0.0501884	9.74264e-06	3691	8	genus
genus..Eubacteriumeligensgroup.id.14372	14	77619186	rs158115	C	G	0.0915271	0.0190611	9.74185e-06	14678	23	genus
genus..Ruminococcusgauvreauiigroup.id.11342	15	85561805	rs289416	T	C	-0.0620713	0.0140591	9.73836e-06	13380	24	genus
genus.Methanobrevibacter.id.123	19	52925820	rs4802933	G	A	-0.135628	0.0308139	9.73818e-06	3586	16	genus
family.FamilyXIII.id.1957	4	162008958	rs36010286	C	T	-0.0590736	0.0135201	9.73319e-06	16643	23	family
order.Lactobacillales.id.1800	3	94103591	rs11720390	A	G	0.100083	0.0223029	9.73244e-06	15940	21	order
genus.Lachnoclostridium.id.11308	20	19319846	rs4814838	A	G	-0.0480432	0.0107807	9.73221e-06	17842	23	genus
genus.Odoribacter.id.952	11	6799493	rs11041014	G	A	0.0666121	0.0150338	9.72835e-06	14691	24	genus
genus.Coprococcus3.id.11303	2	240722496	rs2001666	G	C	-0.0654238	0.014644	9.72697e-06	15833	24	genus
genus..Eubacteriumruminantiumgroup.id.11340	2	201606722	rs11684485	C	T	-0.0725226	0.0163802	9.72481e-06	7739	24	genus
phylum.Verrucomicrobia.id.3982	10	11389614	rs3995795	T	C	0.0610914	0.0138592	9.72209e-06	12104	23	phylum
class.Methanobacteria.id.119	11	89347094	rs10501707	A	G	0.109533	0.0250547	9.72207e-06	3698	16	class
family.Methanobacteriaceae.id.121	11	89347094	rs10501707	A	G	0.109533	0.0250547	9.72207e-06	3698	16	family
order.Methanobacteriales.id.120	11	89347094	rs10501707	A	G	0.109533	0.0250547	9.72207e-06	3698	16	order
genus.Phascolarctobacterium.id.2168	13	71376322	rs7982713	A	G	0.0726922	0.0163201	9.72164e-06	10710	23	genus
genus.RuminococcaceaeUCG003.id.11361	22	25292719	rs139730	C	G	-0.0577655	0.0130645	9.72112e-06	14004	23	genus
class.Deltaproteobacteria.id.3087	11	10660816	rs7936267	G	A	-0.0560975	0.0123206	9.72052e-06	15162	24	class
phylum.Proteobacteria.id.2375	19	43494010	rs10853761	C	T	0.0470956	0.0106445	9.71973e-06	17769	23	phylum
class.Actinobacteria.id.419	2	136714178	rs309143	A	G	0.0667325	0.0150243	9.71924e-06	16313	24	class
genus.Prevotella7.id.11182	1	29736216	rs9426434	C	T	-0.123657	0.0278514	9.71711e-06	3318	21	genus
genus.LachnospiraceaeUCG010.id.11330	2	185870109	rs72894963	G	A	0.216692	0.0486467	9.71515e-06	4316	8	genus
order.Rhodospirillales.id.2667	8	131951161	rs72714477	A	T	0.112522	0.0256826	9.71462e-06	8520	22	order
genus.FamilyXIIIAD3011group.id.11293	15	58683410	rs12185072	C	T	0.0707308	0.0162014	9.7146e-06	14201	24	genus
class.Coriobacteriia.id.809	19	55857777	rs45480394	G	T	-0.0504262	0.0113307	9.71448e-06	17413	22	class
family.Coriobacteriaceae.id.811	19	55857777	rs45480394	G	T	-0.0504262	0.0113307	9.71448e-06	17413	22	family
order.Coriobacteriales.id.810	19	55857777	rs45480394	G	T	-0.0504262	0.0113307	9.71448e-06	17413	22	order
genus..Ruminococcustorquesgroup.id.14377	5	56945798	rs13155135	A	G	0.056315	0.0129522	9.71425e-06	17797	24	genus
genus.DefluviitaleaceaeUCG011.id.11287	4	120747702	rs35251672	G	T	0.0794075	0.0178611	9.71383e-06	8182	23	genus
family.Defluviitaleaceae.id.1924	4	147446692	rs2357087	T	C	-0.103982	0.0225451	9.71319e-06	8196	23	family
genus.Intestinimonas.id.2062	13	23343542	rs1000888	G	C	-0.0585038	0.013219	9.71299e-06	12090	24	genus
genus.RuminococcaceaeUCG004.id.11362	2	59975486	rs6545749	C	G	0.0645021	0.0145274	9.71292e-06	9500	23	genus
genus.unknowngenus.id.959	10	11907982	rs10082444	T	C	-0.113716	0.0255182	9.71278e-06	4868	19	genus
genus.Parasutterella.id.2892	12	126482069	rs7133267	T	C	-0.0722383	0.0162945	9.71047e-06	10982	23	genus
genus.Dialister.id.2183	7	150878860	rs4725397	C	T	0.0650713	0.0146757	9.70834e-06	11982	24	genus
genus.Parasutterella.id.2892	12	126477912	rs2190569	A	G	-0.0630241	0.0142308	9.70706e-06	11386	24	genus
class.Actinobacteria.id.419	5	428754	rs67665078	G	A	0.0492105	0.0111181	9.70629e-06	16312	24	class
genus.Escherichia.Shigella.id.3504	2	236515155	rs57024273	C	T	0.0626172	0.0139919	9.70464e-06	11853	23	genus
class.Actinobacteria.id.419	2	136451676	rs12465544	C	T	0.0674624	0.0150685	9.70448e-06	16313	24	class
genus.unknowngenus.id.2071	14	103877536	rs35056010	G	A	-0.0586918	0.0132229	9.70373e-06	12619	24	genus
genus.Sutterella.id.2896	13	58608409	rs10444649	C	T	-0.0550419	0.0124708	9.70369e-06	13254	24	genus
family.Porphyromonadaceae.id.943	7	69054960	rs1003404	C	T	0.0636692	0.0145492	9.70314e-06	18026	24	family
family.unknownfamily.id.1000005471	3	3773328	rs4524269	C	T	0.087868	0.0203026	9.70165e-06	10358	22	family
genus.unknowngenus.id.1000005472	3	3773328	rs4524269	C	T	0.087868	0.0203026	9.70165e-06	10358	22	genus
order.MollicutesRF9.id.11579	3	3773328	rs4524269	C	T	0.087868	0.0203026	9.70165e-06	10358	22	order
genus.Olsenella.id.822	17	59632873	rs8066522	A	G	-0.106529	0.0240379	9.70095e-06	3739	14	genus
family.Oxalobacteraceae.id.2966	4	67417914	rs79967238	G	A	-0.184437	0.0423655	9.70063e-06	4672	18	family
order.Rhodospirillales.id.2667	4	134242612	rs11936579	A	T	-0.0973765	0.0222364	9.69892e-06	8603	23	order
genus.LachnospiraceaeUCG001.id.11321	12	56259804	rs12817350	A	G	-0.0759498	0.0170397	9.69825e-06	10143	24	genus
order.Burkholderiales.id.2874	13	58608409	rs10444649	C	T	-0.0483756	0.0109751	9.698e-06	17097	24	order
genus.Paraprevotella.id.962	5	174626280	rs55906120	G	A	-0.120694	0.0271037	9.6957e-06	7134	23	genus
genus.Coprococcus3.id.11303	8	8540737	rs56112306	G	A	0.0545476	0.0124033	9.69536e-06	15834	24	genus
genus.RuminococcaceaeNK4A214group.id.11358	20	18028652	rs6045163	C	T	-0.104425	0.0230781	9.69434e-06	14009	19	genus
family.Porphyromonadaceae.id.943	4	149855035	rs28868966	C	T	-0.0526881	0.0117491	9.69412e-06	18026	24	family
genus.Hungatella.id.11306	8	14853525	rs13249325	G	T	-0.100023	0.0225883	9.69162e-06	4209	22	genus
genus.Victivallis.id.2256	14	96072104	rs911672	A	G	-0.117181	0.0263174	9.69143e-06	3267	17	genus
genus.Alistipes.id.968	20	41181177	rs8118820	A	T	-0.0633992	0.0142412	9.6907e-06	17490	23	genus
genus.CandidatusSoleaferrea.id.11350	8	123876719	rs12679756	G	A	-0.083138	0.0187616	9.69067e-06	5999	22	genus
class.Methanobacteria.id.119	11	89352593	rs4385899	C	T	0.109669	0.0250538	9.69055e-06	3698	16	class
order.Methanobacteriales.id.120	11	89352593	rs4385899	C	T	0.109669	0.0250538	9.69055e-06	3698	16	order
genus.Victivallis.id.2256	14	96072136	rs911673	T	C	-0.117217	0.0263161	9.69051e-06	3267	17	genus
genus.unknowngenus.id.959	3	8964776	rs550487	G	C	-0.098542	0.0224524	9.68759e-06	4866	19	genus
order.Actinomycetales.id.420	12	7992820	rs35110659	G	T	0.0759424	0.017097	9.68754e-06	7667	21	order
class.Betaproteobacteria.id.2867	2	239906429	rs13385989	A	C	0.0600028	0.0135487	9.68691e-06	16717	23	class
genus.Barnesiella.id.944	1	206216947	rs28827481	C	T	-0.091265	0.0213669	9.68609e-06	12401	20	genus
family.FamilyXIII.id.1957	1	186889104	rs6675578	G	A	-0.0633351	0.0141508	9.68527e-06	16737	24	family
phylum.Firmicutes.id.1672	2	116770618	rs978023	T	A	0.0940983	0.0187529	9.68499e-06	17859	23	phylum
family.Bifidobacteriaceae.id.433	2	137013606	rs10221893	T	C	0.0544993	0.0121803	9.68487e-06	14915	24	family
order.Bifidobacteriales.id.432	2	137013606	rs10221893	T	C	0.0544993	0.0121803	9.68487e-06	14915	24	order
class.Gammaproteobacteria.id.3303	8	115164764	rs2090256	T	C	-0.0533105	0.012077	9.68439e-06	16025	24	class
genus..Eubacteriumrectalegroup.id.14374	15	87881513	rs58498416	T	C	-0.0517316	0.0118196	9.6842e-06	17350	24	genus
genus.Collinsella.id.815	15	50023778	rs2660968	A	G	0.0666566	0.0149398	9.6825e-06	14334	23	genus
genus.Butyricimonas.id.945	19	49162498	rs113040517	C	G	-0.0696597	0.0156422	9.68153e-06	10557	22	genus
phylum.Firmicutes.id.1672	19	22819001	rs1963579	T	A	-0.0683229	0.0158206	9.68054e-06	18340	24	phylum
genus.RuminococcaceaeUCG013.id.11370	9	136619571	rs652806	C	A	-0.0486303	0.0109545	9.6779e-06	16768	24	genus
class.Actinobacteria.id.419	5	450777	rs11745789	T	C	0.0522661	0.0115433	9.67735e-06	16312	24	class
genus.RuminococcaceaeUCG014.id.11371	2	119469257	rs458026	G	A	-0.0569594	0.0126676	9.67532e-06	14403	24	genus
genus.RuminococcaceaeUCG013.id.11370	9	136618477	rs523167	T	G	-0.0487004	0.0109705	9.67372e-06	16766	24	genus
genus.RuminococcaceaeUCG009.id.11366	19	52399401	rs78410648	G	A	0.120989	0.0277317	9.67203e-06	7510	23	genus
class.Verrucomicrobiae.id.4029	4	95004722	rs2865331	G	A	0.0622942	0.0141865	9.66954e-06	11864	24	class
order.Verrucomicrobiales.id.4030	4	95004722	rs2865331	G	A	0.0622942	0.0141865	9.66954e-06	11864	24	order
genus.RuminococcaceaeUCG003.id.11361	8	82030415	rs4330642	T	C	-0.0592164	0.0133557	9.66925e-06	14409	24	genus
family.Clostridiaceae1.id.1869	3	111478337	rs6784441	T	C	-0.0605776	0.013691	9.66874e-06	14253	24	family
genus.Ruminiclostridium9.id.11357	3	157864618	rs7629021	T	G	-0.049224	0.0111351	9.66862e-06	16722	24	genus
genus.Akkermansia.id.4037	4	100523402	rs76564762	C	T	0.10406	0.0236167	9.6664e-06	11215	22	genus
class.Actinobacteria.id.419	5	521096	rs4957061	C	T	0.0496002	0.0111773	9.66398e-06	16182	23	class
family.Rhodospirillaceae.id.2717	10	2662536	rs28406547	C	T	0.103846	0.0239586	9.66159e-06	8501	22	family
genus.Methanobrevibacter.id.123	10	112266771	rs1889567	C	T	0.113901	0.0255504	9.66156e-06	3586	16	genus
genus.Tyzzerella3.id.11335	5	16372890	rs76361865	C	T	-0.125172	0.027489	9.65951e-06	5396	23	genus
genus.LachnospiraceaeNK4A136group.id.11319	14	100166300	rs943881	T	C	-0.0521539	0.0115294	9.65916e-06	17236	24	genus
genus.Oscillospira.id.2064	16	89846677	rs75570604	G	C	0.137112	0.0307276	9.65892e-06	8200	18	genus
genus.Eggerthella.id.819	11	102460777	rs1711399	T	G	0.0881992	0.0198104	9.65724e-06	5147	22	genus
family.FamilyXIII.id.1957	1	65170838	rs1887048	A	G	0.0579979	0.0129602	9.65391e-06	16717	24	family
genus.LachnospiraceaeUCG001.id.11321	9	7285482	rs10976175	G	A	-0.0635332	0.0143737	9.65269e-06	10150	24	genus
class.Clostridia.id.1859	4	161525756	rs7687278	T	A	0.0653759	0.0148358	9.65264e-06	18340	24	class
family.Lactobacillaceae.id.1836	2	135755629	rs1530559	A	G	0.0772453	0.0176921	9.65254e-06	6750	23	family
class.Deltaproteobacteria.id.3087	11	10658735	rs1035691	G	A	-0.055176	0.0121602	9.65172e-06	15168	24	class
genus.Eggerthella.id.819	11	102468312	rs1711434	T	C	0.0882264	0.0198175	9.65054e-06	5147	22	genus
genus.Escherichia.Shigella.id.3504	10	69394914	rs117092367	T	A	0.117362	0.0264533	9.65021e-06	10304	18	genus
genus..Ruminococcustorquesgroup.id.14377	22	21358653	rs8141465	G	A	0.0480778	0.0107442	9.64837e-06	17791	24	genus
class.Actinobacteria.id.419	5	429381	rs72717412	C	T	0.0523679	0.0115808	9.64672e-06	16313	24	class
genus..Eubacteriumnodatumgroup.id.11297	10	9696881	rs11256291	T	C	0.152135	0.0339543	9.64647e-06	3295	21	genus
family.Prevotellaceae.id.960	3	4869590	rs3805025	A	G	-0.0646282	0.0145508	9.64552e-06	14871	24	family
genus.RuminococcaceaeUCG014.id.11371	5	36435032	rs62354544	G	T	-0.113061	0.025765	9.64449e-06	12674	21	genus
genus.RuminococcaceaeUCG013.id.11370	10	2236767	rs7092659	T	C	-0.0580267	0.0132074	9.64265e-06	16770	24	genus
phylum.Actinobacteria.id.400	2	136793114	rs4954555	T	C	0.0907368	0.021229	9.6413e-06	12795	20	phylum
genus.Lachnoclostridium.id.11308	2	167244051	rs1528479	A	G	-0.0497798	0.0111919	9.63976e-06	17477	23	genus
family.Rhodospirillaceae.id.2717	10	113383445	rs71481160	C	T	0.0700891	0.0159029	9.63935e-06	8485	22	family
genus.Alistipes.id.968	7	62424978	rs8188507	C	T	-0.0479522	0.010821	9.63909e-06	17570	24	genus
genus.Prevotella7.id.11182	11	19943115	rs16937247	C	G	0.146098	0.0351529	9.63705e-06	3486	22	genus
family.Rhodospirillaceae.id.2717	6	89268715	rs1923415	G	A	-0.0999238	0.0227326	9.63701e-06	8501	22	family
class.Erysipelotrichia.id.2147	3	195805510	rs2638904	A	G	0.0472153	0.0106777	9.63635e-06	18215	24	class
family.Erysipelotrichaceae.id.2149	3	195805510	rs2638904	A	G	0.0472153	0.0106777	9.63635e-06	18215	24	family
order.Erysipelotrichales.id.2148	3	195805510	rs2638904	A	G	0.0472153	0.0106777	9.63635e-06	18215	24	order
genus.Coprococcus3.id.11303	17	76343961	rs11077359	C	T	-0.0645443	0.0148833	9.63598e-06	15378	22	genus
genus.RuminococcaceaeUCG013.id.11370	16	10863459	rs1729063	C	G	-0.0533411	0.0120757	9.63581e-06	16470	23	genus
genus..Ruminococcustorquesgroup.id.14377	17	14535249	rs6502381	A	G	0.0467662	0.0107038	9.63339e-06	17798	24	genus
genus.Anaerotruncus.id.2054	3	150847403	rs6772640	G	A	-0.0601678	0.0138806	9.63292e-06	16565	24	genus
genus..Ruminococcusgnavusgroup.id.14376	5	18339269	rs10942121	G	A	-0.0942507	0.0213427	9.63289e-06	6326	23	genus
genus..Ruminococcustorquesgroup.id.14377	19	49208564	rs507711	C	T	-0.0471873	0.0106492	9.6328e-06	17797	24	genus
genus.RuminococcaceaeUCG013.id.11370	13	76583024	rs9565218	T	C	-0.0525569	0.0117994	9.62907e-06	16772	24	genus
genus.Senegalimassilia.id.11160	14	34431998	rs1809460	C	T	0.0781498	0.0176798	9.62829e-06	6923	22	genus
order.Rhodospirillales.id.2667	10	113440429	rs67824877	T	G	0.0695497	0.0158174	9.62794e-06	8600	23	order
family.Streptococcaceae.id.1850	17	61121961	rs28510567	A	G	-0.0491249	0.0110727	9.62735e-06	16623	24	family
genus.Bifidobacterium.id.436	2	136472107	rs7600925	A	G	0.092674	0.020365	9.62662e-06	14778	24	genus
order.Clostridiales.id.1863	3	12870886	rs6442336	T	C	-0.0547729	0.0124169	9.62568e-06	18333	24	order
genus.Paraprevotella.id.962	17	69130716	rs4471727	T	A	-0.0777302	0.0172837	9.62491e-06	7178	24	genus
genus.Haemophilus.id.3698	13	85114550	rs12876183	A	T	0.0749201	0.016711	9.6249e-06	9110	24	genus
family.Veillonellaceae.id.2172	15	78546189	rs11633014	C	T	-0.0527377	0.0118921	9.62365e-06	15976	24	family
genus.Actinomyces.id.423	10	121356829	rs10787984	C	G	0.094316	0.0213513	9.62305e-06	7468	22	genus
family.Verrucomicrobiaceae.id.4036	4	95004722	rs2865331	G	A	0.0623098	0.0141864	9.62221e-06	11864	24	family
order.Desulfovibrionales.id.3156	15	96158885	rs7163129	T	C	-0.056691	0.0129463	9.62153e-06	15144	24	order
class.Coriobacteriia.id.809	1	179629191	rs7540303	T	C	0.0483227	0.0109062	9.62148e-06	17691	24	class
family.Coriobacteriaceae.id.811	1	179629191	rs7540303	T	C	0.0483227	0.0109062	9.62148e-06	17691	24	family
order.Coriobacteriales.id.810	1	179629191	rs7540303	T	C	0.0483227	0.0109062	9.62148e-06	17691	24	order
genus.RuminococcaceaeUCG014.id.11371	2	119459300	rs332654	A	G	-0.0568465	0.0126695	9.61968e-06	14403	24	genus
genus.LachnospiraceaeFCS020group.id.11314	5	109404223	rs74515302	G	A	-0.101123	0.0237098	9.61914e-06	13237	23	genus
class.Bacilli.id.1673	4	151691575	rs10034695	T	C	-0.104434	0.0247882	9.61817e-06	10436	15	class
order.Lactobacillales.id.1800	12	100589370	rs12371930	G	A	-0.103604	0.0232003	9.61733e-06	15471	19	order
family.Victivallaceae.id.2255	2	60509450	rs17021086	T	C	-0.175261	0.0415328	9.61651e-06	3917	19	family
genus.Slackia.id.825	8	96922586	rs75626975	C	T	-0.115335	0.0262438	9.61564e-06	6063	22	genus
genus.Lachnoclostridium.id.11308	20	19337403	rs2179821	T	G	-0.0475749	0.0107045	9.61101e-06	17842	23	genus
class.Verrucomicrobiae.id.4029	20	31867840	rs941682	A	G	-0.0631436	0.0143767	9.61003e-06	11809	23	class
order.Verrucomicrobiales.id.4030	20	31867840	rs941682	A	G	-0.0631436	0.0143767	9.61003e-06	11809	23	order
family.Desulfovibrionaceae.id.3169	8	57865378	rs72647048	C	T	-0.0770089	0.017089	9.60885e-06	15142	24	family
genus.Dialister.id.2183	3	45809449	rs764177	A	C	-0.0601454	0.0135366	9.60772e-06	11988	24	genus
family.Veillonellaceae.id.2172	8	138320429	rs11166707	G	C	0.0503424	0.0114951	9.60605e-06	15969	24	family
genus.Adlercreutzia.id.812	3	105355971	rs55719207	A	G	-0.0699243	0.0158036	9.60505e-06	8243	22	genus
family.Ruminococcaceae.id.2050	1	24473669	rs76724913	G	T	0.0901053	0.0203104	9.60494e-06	17516	23	family
genus.Flavonifractor.id.2059	16	94535	rs216583	G	A	0.0630415	0.014232	9.6046e-06	10490	22	genus
order.Bacillales.id.1674	19	14970193	rs10425560	T	A	0.111907	0.025005	9.6019e-06	3239	20	order
genus.Eggerthella.id.819	11	102474586	rs1615443	A	G	0.0883453	0.0197999	9.60153e-06	5147	22	genus
family.Victivallaceae.id.2255	9	94128796	rs7860510	C	G	0.164855	0.0375128	9.60089e-06	3912	19	family
genus.RuminococcaceaeUCG004.id.11362	3	54462957	rs73089420	A	G	0.074833	0.0168016	9.6005e-06	9502	23	genus
family.Bacteroidaceae.id.917	1	102961031	rs1340392	G	A	-0.0582107	0.0131945	9.59832e-06	18302	24	family
genus.Bacteroides.id.918	1	102961031	rs1340392	G	A	-0.0582107	0.0131945	9.59832e-06	18302	24	genus
family.Bifidobacteriaceae.id.433	2	136397433	rs4954274	G	A	0.0892079	0.0199658	9.59824e-06	14915	24	family
order.Bifidobacteriales.id.432	2	136397433	rs4954274	G	A	0.0892079	0.0199658	9.59824e-06	14915	24	order
family.Porphyromonadaceae.id.943	4	149825977	rs864093	C	A	-0.0527939	0.0117499	9.598e-06	18027	24	family
family.Ruminococcaceae.id.2050	2	218217401	rs2086165	C	T	0.154155	0.0364872	9.59664e-06	4140	7	family
genus.Butyricimonas.id.945	3	78751732	rs77723681	C	T	-0.143383	0.0326841	9.59575e-06	8207	16	genus
order.Clostridiales.id.1863	2	231676041	rs10209007	C	G	0.0795424	0.0182427	9.59556e-06	17812	23	order
genus.Eisenbergiella.id.11304	8	50836197	rs13264385	C	T	0.100316	0.0224475	9.59496e-06	5582	23	genus
class.Bacilli.id.1673	12	100570045	rs78017832	G	T	-0.0998665	0.0221511	9.59171e-06	15915	20	class
phylum.Bacteroidetes.id.905	3	89334817	rs34380401	T	C	-0.0593139	0.013613	9.59013e-06	18328	24	phylum
genus.Barnesiella.id.944	2	179974885	rs3816345	C	T	0.0976397	0.0213141	9.59003e-06	14209	24	genus
family.FamilyXIII.id.1957	4	162007545	rs34402008	A	G	-0.0585881	0.0134719	9.58917e-06	16737	24	family
order.Bacillales.id.1674	4	128011478	rs4834178	G	A	-0.163706	0.0370831	9.58569e-06	3015	18	order
genus.Actinomyces.id.423	12	7992820	rs35110659	G	T	0.077207	0.0173725	9.5851e-06	7424	21	genus
order.Rhodospirillales.id.2667	5	119377338	rs12522947	C	G	-0.109166	0.0246481	9.58492e-06	8581	23	order
genus.Holdemania.id.2157	13	81687892	rs117042274	A	C	-0.129359	0.0293958	9.5846e-06	8432	20	genus
class.Negativicutes.id.2164	10	5580628	rs12572508	C	T	0.0467793	0.0105243	9.58447e-06	18171	24	class
order.Selenomonadales.id.2165	10	5580628	rs12572508	C	T	0.0467793	0.0105243	9.58447e-06	18171	24	order
genus.CandidatusSoleaferrea.id.11350	19	47991441	rs830149	G	C	0.184647	0.0397237	9.58382e-06	5065	20	genus
family.Porphyromonadaceae.id.943	7	69598198	rs7788868	G	A	0.0757284	0.0169645	9.58292e-06	18028	24	family
family.Verrucomicrobiaceae.id.4036	20	31867840	rs941682	A	G	-0.0631526	0.0143767	9.58114e-06	11809	23	family
genus.Dorea.id.1997	6	74611632	rs1595344	G	A	0.0502197	0.0113023	9.58099e-06	17610	24	genus
class.Clostridia.id.1859	4	161526396	rs10517722	G	C	0.0654083	0.014838	9.58091e-06	18339	24	class
genus.Dialister.id.2183	14	102448658	rs6575890	C	T	-0.112216	0.0261919	9.57915e-06	10968	21	genus
family.Lachnospiraceae.id.1987	13	38004672	rs11841382	T	G	-0.0718128	0.017462	9.57773e-06	18340	24	family
genus.Butyricicoccus.id.2055	1	67379595	rs12034718	G	A	0.0701199	0.0158213	9.57686e-06	16237	22	genus
genus.unknowngenus.id.2755	8	131929056	rs111568329	A	G	0.113062	0.025984	9.5758e-06	8422	21	genus
genus.Lactococcus.id.1851	18	64696377	rs34910182	G	A	0.10261	0.0232672	9.57547e-06	4056	22	genus
genus.unknowngenus.id.959	10	11909896	rs12261792	G	T	-0.113723	0.0256243	9.57331e-06	4868	19	genus
genus.Lachnoclostridium.id.11308	16	27217239	rs6498001	T	C	0.0468982	0.0105966	9.57282e-06	17922	24	genus
family.FamilyXIII.id.1957	4	161984686	rs62326988	T	A	-0.0589624	0.0135132	9.57238e-06	16643	23	family
genus.Lachnoclostridium.id.11308	1	185091351	rs12566975	C	T	-0.0468097	0.0105787	9.57204e-06	17921	24	genus
genus.Fusicatenibacter.id.11305	12	58663814	rs11172519	G	T	-0.0592443	0.0134548	9.57154e-06	17383	24	genus
genus.Coprococcus3.id.11303	7	76300635	rs10265310	T	A	0.0590548	0.0133641	9.56937e-06	15149	23	genus
genus.unknowngenus.id.826	4	62227193	rs13147561	G	A	-0.0993127	0.0227994	9.56832e-06	12632	21	genus
order.Burkholderiales.id.2874	13	58576134	rs9569799	A	G	-0.0483817	0.0109771	9.56663e-06	17096	24	order
class.Mollicutes.id.3920	8	59484899	rs7827910	T	A	0.0634543	0.0141682	9.56617e-06	11389	24	class
phylum.Tenericutes.id.3919	8	59484899	rs7827910	T	A	0.0634543	0.0141682	9.56617e-06	11389	24	phylum
genus.RuminococcaceaeUCG014.id.11371	3	123827164	rs10512621	A	G	-0.0977581	0.0216613	9.5659e-06	13760	22	genus
genus.Enterorhabdus.id.820	2	236440950	rs6740767	T	C	0.127342	0.0293964	9.56436e-06	7524	22	genus
genus.Intestinibacter.id.11345	11	125709729	rs10790752	C	G	-0.132203	0.0297244	9.56357e-06	10333	17	genus
class.Deltaproteobacteria.id.3087	8	57867843	rs72647049	A	G	-0.0760741	0.0169575	9.56121e-06	15164	24	class
class.Methanobacteria.id.119	11	89350664	rs10830292	T	G	0.109865	0.0250553	9.56099e-06	3698	16	class
family.Methanobacteriaceae.id.121	11	89350664	rs10830292	T	G	0.109865	0.0250553	9.56099e-06	3698	16	family
order.Methanobacteriales.id.120	11	89350664	rs10830292	T	G	0.109865	0.0250553	9.56099e-06	3698	16	order
genus.Streptococcus.id.1853	4	53657511	rs10025825	A	G	-0.0912916	0.0192701	9.56094e-06	16311	23	genus
order.Rhodospirillales.id.2667	10	2662111	rs7078649	C	A	0.102887	0.0237695	9.56031e-06	8602	23	order
genus..Eubacteriumventriosumgroup.id.11341	3	107736434	rs13082419	T	C	-0.0715522	0.016137	9.55987e-06	14501	22	genus
genus.RuminococcaceaeUCG002.id.11360	15	90774259	rs1044813	G	C	-0.0546003	0.0125231	9.55821e-06	17091	24	genus
family.Alcaligenaceae.id.2875	13	58375861	rs2320923	G	A	-0.0491006	0.0111503	9.55693e-06	16810	24	family
genus.Coprobacter.id.949	4	96389240	rs28402691	C	T	0.110695	0.0251199	9.55668e-06	6387	22	genus
genus.unknowngenus.id.959	13	45760195	rs7983326	T	C	0.0965585	0.0218009	9.55654e-06	4565	18	genus
class.Verrucomicrobiae.id.4029	4	95004279	rs1988252	G	A	0.062431	0.0141938	9.55599e-06	11864	24	class
family.Verrucomicrobiaceae.id.4036	4	95004279	rs1988252	G	A	0.062431	0.0141938	9.55599e-06	11864	24	family
order.Verrucomicrobiales.id.4030	4	95004279	rs1988252	G	A	0.062431	0.0141938	9.55599e-06	11864	24	order
family.unknownfamily.id.1000006161	5	10743929	rs267949	C	T	0.0961109	0.0215899	9.55498e-06	5107	23	family
genus.unknowngenus.id.1000006162	5	10743929	rs267949	C	T	0.0961109	0.0215899	9.55498e-06	5107	23	genus
order.NB1n.id.3953	5	10743929	rs267949	C	T	0.0961109	0.0215899	9.55498e-06	5107	23	order
genus.LachnospiraceaeUCG008.id.11328	11	19570381	rs7932202	T	C	-0.0862727	0.0193764	9.55473e-06	7015	19	genus
genus.RuminococcaceaeUCG004.id.11362	1	103320218	rs12136421	C	G	0.11985	0.0270504	9.55435e-06	8938	20	genus
genus.RuminococcaceaeUCG004.id.11362	3	54460326	rs7429237	G	A	0.0745205	0.0167416	9.55268e-06	9502	23	genus
order.Burkholderiales.id.2874	7	111297819	rs2528688	G	A	-0.048136	0.0109393	9.55207e-06	17096	24	order
class.Mollicutes.id.3920	20	16259265	rs12480021	G	A	-0.110567	0.0249493	9.55137e-06	11130	21	class
phylum.Tenericutes.id.3919	20	16259265	rs12480021	G	A	-0.110567	0.0249493	9.55137e-06	11130	21	phylum
class.Mollicutes.id.3920	8	59468464	rs7843989	T	G	0.0634723	0.0141632	9.55097e-06	11390	24	class
phylum.Tenericutes.id.3919	8	59468464	rs7843989	T	G	0.0634723	0.0141632	9.55097e-06	11390	24	phylum
genus.Subdoligranulum.id.2070	4	48983047	rs16861606	T	C	-0.0508327	0.0115806	9.54856e-06	17590	24	genus
order.Rhodospirillales.id.2667	2	225631874	rs10181850	A	C	0.0886247	0.0198239	9.54813e-06	8603	23	order
genus.Bilophila.id.3170	9	4943454	rs10974873	T	C	0.0662828	0.0148786	9.5478e-06	12856	24	genus
genus.RuminococcaceaeUCG013.id.11370	5	3628882	rs9313055	C	T	0.105087	0.023446	9.54713e-06	15764	21	genus
genus.Turicibacter.id.2162	6	126081471	rs77854832	A	G	-0.12397	0.0281925	9.54567e-06	8316	20	genus
family.Rhodospirillaceae.id.2717	4	134188717	rs78250451	T	A	-0.0846501	0.0197984	9.54526e-06	8492	22	family
order.Burkholderiales.id.2874	13	58578107	rs7988274	A	C	-0.0483849	0.0109754	9.5449e-06	17096	24	order
genus.Methanobrevibacter.id.123	11	89352593	rs4385899	C	T	0.111542	0.0254362	9.54371e-06	3586	16	genus
genus.Flavonifractor.id.2059	1	77609028	rs4949771	C	A	-0.0666585	0.0151832	9.54318e-06	10805	24	genus
genus.Paraprevotella.id.962	18	69627500	rs1487345	C	A	-0.0998836	0.022661	9.54212e-06	6900	23	genus
class.Clostridia.id.1859	2	116724915	rs13421739	G	C	0.0888472	0.0179655	9.54199e-06	18340	24	class
family.ClostridialesvadinBB60group.id.11286	8	3308630	rs150027448	G	A	0.113719	0.0255662	9.53985e-06	10511	24	family
genus.unknowngenus.id.1000000073	8	3308630	rs150027448	G	A	0.113719	0.0255662	9.53985e-06	10511	24	genus
family.Bifidobacteriaceae.id.433	2	135406395	rs13424016	G	A	0.0528714	0.0119611	9.53897e-06	14914	24	family
order.Bifidobacteriales.id.432	2	135406395	rs13424016	G	A	0.0528714	0.0119611	9.53897e-06	14914	24	order
class.Erysipelotrichia.id.2147	18	5800225	rs8096144	C	G	-0.0856058	0.0191756	9.53497e-06	17405	23	class
family.Erysipelotrichaceae.id.2149	18	5800225	rs8096144	C	G	-0.0856058	0.0191756	9.53497e-06	17405	23	family
order.Erysipelotrichales.id.2148	18	5800225	rs8096144	C	G	-0.0856058	0.0191756	9.53497e-06	17405	23	order
genus.Terrisporobacter.id.11348	11	20616172	rs72944413	T	C	0.133382	0.0301667	9.5339e-06	6177	16	genus
genus.Coprococcus2.id.11302	5	33114638	rs6894272	C	T	-0.113458	0.0253003	9.53205e-06	11001	22	genus
genus.RikenellaceaeRC9gutgroup.id.11191	7	73278177	rs7796838	G	A	-0.116999	0.026556	9.53096e-06	3220	17	genus
class.Bacilli.id.1673	12	100591113	rs11110283	C	A	-0.0997213	0.0221779	9.5307e-06	15915	20	class
class.Bacilli.id.1673	3	64398863	rs13068444	G	A	0.0601035	0.0136407	9.53048e-06	17260	23	class
family.Lactobacillaceae.id.1836	8	69010578	rs7832262	G	A	-0.0755671	0.0170396	9.53022e-06	7059	24	family
class.Gammaproteobacteria.id.3303	1	186501914	rs12089016	C	A	-0.0787515	0.0172413	9.52963e-06	15232	23	class
genus.FamilyXIIIAD3011group.id.11293	12	18124302	rs61914210	A	G	-0.0865179	0.019455	9.52924e-06	13564	22	genus
family.Clostridiaceae1.id.1869	1	101800559	rs12123735	C	T	-0.0532324	0.0119429	9.52913e-06	14253	24	family
genus.Holdemania.id.2157	13	81687800	rs76084714	A	G	-0.12943	0.0293909	9.52903e-06	8432	20	genus
genus.unknowngenus.id.2071	10	113073418	rs4433503	G	A	0.0645292	0.0145478	9.52819e-06	12619	24	genus
genus.RuminococcaceaeUCG004.id.11362	3	54463441	rs1992963	C	T	0.0758736	0.0169369	9.52795e-06	9502	23	genus
class.Erysipelotrichia.id.2147	1	64139196	rs1884466	T	C	-0.0475363	0.0106939	9.52701e-06	18205	24	class
family.Erysipelotrichaceae.id.2149	1	64139196	rs1884466	T	C	-0.0475363	0.0106939	9.52701e-06	18205	24	family
order.Erysipelotrichales.id.2148	1	64139196	rs1884466	T	C	-0.0475363	0.0106939	9.52701e-06	18205	24	order
genus.Oscillibacter.id.2063	1	184949319	rs179853	C	T	0.0665403	0.0150485	9.52587e-06	8928	23	genus
genus.Holdemania.id.2157	3	60616153	rs6762641	T	C	0.0784813	0.0176668	9.52452e-06	9109	23	genus
genus.Turicibacter.id.2162	17	43177994	rs28784121	C	T	0.0946766	0.0214919	9.52426e-06	8949	23	genus
phylum.Proteobacteria.id.2375	2	124871188	rs4340523	T	C	0.0489203	0.0111402	9.52387e-06	18238	24	phylum
genus.Oscillospira.id.2064	16	89791126	rs12924124	C	T	0.135167	0.0306736	9.52313e-06	8200	18	genus
family.Porphyromonadaceae.id.943	3	189856204	rs2137102	G	C	0.0543006	0.0120681	9.5226e-06	18020	24	family
genus.unknowngenus.id.2071	10	113082964	rs10787329	T	C	0.0646159	0.0145408	9.522e-06	12617	24	genus
genus.Oxalobacter.id.2978	3	171958481	rs58504958	A	G	0.146679	0.0323385	9.52196e-06	4656	22	genus
genus.Ruminiclostridium9.id.11357	3	158256567	rs17628958	G	C	-0.0555909	0.0125194	9.52097e-06	16723	24	genus
genus.Holdemania.id.2157	7	38292857	rs12701617	G	A	-0.0660617	0.0149427	9.51844e-06	9106	23	genus
genus.ErysipelotrichaceaeUCG003.id.11384	10	873148	rs12251396	G	A	-0.0705399	0.0158766	9.51839e-06	14211	23	genus
genus.LachnospiraceaeNK4A136group.id.11319	5	6108379	rs169973	T	C	0.0479756	0.0108084	9.51783e-06	17236	24	genus
family.Streptococcaceae.id.1850	8	10200253	rs73195303	C	T	-0.0582243	0.0133255	9.51701e-06	16610	24	family
family.unknownfamily.id.1000005471	1	109875415	rs12046539	T	C	-0.068904	0.0156917	9.51631e-06	9973	21	family
genus.unknowngenus.id.1000005472	1	109875415	rs12046539	T	C	-0.068904	0.0156917	9.51631e-06	9973	21	genus
order.MollicutesRF9.id.11579	1	109875415	rs12046539	T	C	-0.068904	0.0156917	9.51631e-06	9973	21	order
phylum.Actinobacteria.id.400	4	1519145	rs11936212	G	C	0.0486703	0.0109469	9.51523e-06	17990	24	phylum
phylum.Firmicutes.id.1672	19	22896820	rs3931771	A	G	-0.0691211	0.015755	9.51434e-06	18336	24	phylum
genus.unknowngenus.id.2001	8	70931663	rs73281160	T	A	0.085901	0.0193494	9.51357e-06	9530	21	genus
genus.unknowngenus.id.2071	14	103981942	rs35771849	A	G	-0.0587309	0.0132486	9.51017e-06	12616	24	genus
order.Clostridiales.id.1863	20	50800275	rs6126494	T	G	-0.0967501	0.0211699	9.50927e-06	17405	21	order
genus.Ruminiclostridium5.id.11355	1	41878783	rs2801961	A	G	0.0510591	0.0115126	9.50828e-06	17388	24	genus
genus.unknowngenus.id.826	8	128664319	rs76596255	C	T	0.10602	0.0235704	9.50761e-06	13051	22	genus
genus.RikenellaceaeRC9gutgroup.id.11191	9	112662251	rs2418063	G	C	-0.133622	0.0301733	9.50451e-06	3320	17	genus
class.Actinobacteria.id.419	5	18017755	rs7732645	T	C	-0.0763143	0.0173572	9.50326e-06	16313	24	class
genus.LachnospiraceaeUCG004.id.11324	14	40534487	rs12432325	A	T	0.0542932	0.0121816	9.50317e-06	14466	24	genus
genus.LachnospiraceaeFCS020group.id.11314	3	165995402	rs1440673	G	T	0.0542155	0.0121747	9.50292e-06	13772	24	genus
genus.Senegalimassilia.id.11160	14	34431996	rs2017373	T	C	0.0782258	0.0176841	9.50288e-06	6923	22	genus
genus.Roseburia.id.2012	10	16039509	rs12412854	C	G	0.0472294	0.0106419	9.50288e-06	17847	24	genus
class.Coriobacteriia.id.809	7	24464911	rs62448870	A	G	-0.0481038	0.0108949	9.50163e-06	17527	23	class
family.Coriobacteriaceae.id.811	7	24464911	rs62448870	A	G	-0.0481038	0.0108949	9.50163e-06	17527	23	family
order.Coriobacteriales.id.810	7	24464911	rs62448870	A	G	-0.0481038	0.0108949	9.50163e-06	17527	23	order
genus..Eubacteriumhalliigroup.id.11338	1	34305941	rs10798998	C	G	0.0583376	0.0131546	9.50099e-06	16567	24	genus
family.Bifidobacteriaceae.id.433	2	136628121	rs4988163	G	T	0.0712086	0.0159372	9.50063e-06	14915	24	family
order.Bifidobacteriales.id.432	2	136628121	rs4988163	G	T	0.0712086	0.0159372	9.50063e-06	14915	24	order
genus.Howardella.id.2000	2	218819396	rs3791893	G	A	0.147035	0.034023	9.49716e-06	3795	20	genus
order.Rhodospirillales.id.2667	4	134259397	rs1593368	T	C	-0.0974589	0.0222086	9.4927e-06	8603	23	order
genus.Lachnoclostridium.id.11308	20	19320934	rs1006268	C	T	-0.0479828	0.0107798	9.4921e-06	17840	23	genus
family.BacteroidalesS24.7group.id.11173	6	151515172	rs10872669	G	A	-0.123071	0.0275665	9.4901e-06	7368	21	family
genus.unknowngenus.id.1000005479	6	151515172	rs10872669	G	A	-0.123071	0.0275665	9.4901e-06	7368	21	genus
genus.Prevotella7.id.11182	1	3343802	rs12124567	G	A	-0.121281	0.0275017	9.48982e-06	3283	20	genus
family.Enterobacteriaceae.id.3469	17	13521040	rs4792380	T	A	0.115598	0.0257683	9.48974e-06	12763	20	family
order.Enterobacteriales.id.3468	17	13521040	rs4792380	T	A	0.115598	0.0257683	9.48974e-06	12763	20	order
genus.Odoribacter.id.952	8	69677480	rs74553962	G	T	0.121449	0.0264106	9.48684e-06	11803	17	genus
genus.Butyricimonas.id.945	10	72442755	rs56093015	T	C	0.065936	0.0149765	9.48257e-06	10736	24	genus
family.Defluviitaleaceae.id.1924	9	93331308	rs540220	C	T	-0.123954	0.0289814	9.48137e-06	7887	20	family
genus.LachnospiraceaeUCG001.id.11321	8	56839500	rs7341608	C	T	-0.0784757	0.0177648	9.48124e-06	9917	23	genus
family.unknownfamily.id.1000005471	1	109851127	rs444387	G	A	-0.0685511	0.0156645	9.47658e-06	9971	21	family
genus.unknowngenus.id.1000005472	1	109851127	rs444387	G	A	-0.0685511	0.0156645	9.47658e-06	9971	21	genus
order.MollicutesRF9.id.11579	1	109851127	rs444387	G	A	-0.0685511	0.0156645	9.47658e-06	9971	21	order
genus.Dialister.id.2183	11	10965821	rs7131542	G	A	0.100712	0.0228932	9.47597e-06	11989	24	genus
class.Actinobacteria.id.419	2	136413847	rs12467569	T	C	0.0671953	0.0150539	9.47566e-06	16313	24	class
genus.RikenellaceaeRC9gutgroup.id.11191	9	112661908	rs2095094	A	G	-0.134004	0.0301724	9.47394e-06	3320	17	genus
genus.RuminococcaceaeUCG004.id.11362	6	132885803	rs58393072	A	T	-0.0711439	0.016233	9.47268e-06	9502	23	genus
genus..Eubacteriumbrachygroup.id.11296	10	22896485	rs2559526	A	G	0.101545	0.022946	9.47228e-06	4001	19	genus
genus.Anaerofilum.id.2053	2	76696342	rs34258481	G	A	0.0892527	0.0199926	9.4698e-06	5051	22	genus
family.unknownfamily.id.1000005471	7	4105705	rs7801843	G	A	-0.0869495	0.0194509	9.46882e-06	10359	22	family
genus.unknowngenus.id.1000005472	7	4105705	rs7801843	G	A	-0.0869495	0.0194509	9.46882e-06	10359	22	genus
order.MollicutesRF9.id.11579	7	4105705	rs7801843	G	A	-0.0869495	0.0194509	9.46882e-06	10359	22	order
genus.ChristensenellaceaeR.7group.id.11283	7	118083394	rs62467076	A	G	0.10887	0.0252044	9.46852e-06	12719	19	genus
phylum.Bacteroidetes.id.905	13	24963729	rs7999780	A	G	0.0543635	0.0124067	9.46652e-06	18325	24	phylum
genus.Lachnospira.id.2004	12	91028128	rs111843066	A	G	0.0860581	0.0196869	9.46575e-06	15278	22	genus
family.Oxalobacteraceae.id.2966	6	38595857	rs56133825	T	C	-0.125457	0.0281864	9.46365e-06	4997	22	family
family.Pasteurellaceae.id.3689	20	5412480	rs731534	G	C	-0.0986502	0.0216316	9.46292e-06	9115	22	family
order.Pasteurellales.id.3688	20	5412480	rs731534	G	C	-0.0986502	0.0216316	9.46292e-06	9115	22	order
genus.LachnospiraceaeUCG008.id.11328	8	23071772	rs35561835	A	G	0.0873607	0.0198994	9.46243e-06	7017	19	genus
genus.Dialister.id.2183	1	172809633	rs75416973	G	A	0.0727223	0.016451	9.46091e-06	11402	23	genus
genus.Clostridiumsensustricto1.id.1873	3	111457016	rs10804492	C	T	-0.0605433	0.0136908	9.45751e-06	14121	24	genus
genus.RuminococcaceaeUCG002.id.11360	10	73820548	rs15256	T	C	0.0732376	0.016834	9.45659e-06	17095	24	genus
genus..Ruminococcustorquesgroup.id.14377	17	14527239	rs1465266	A	G	0.0472573	0.0107015	9.45607e-06	17795	24	genus
genus.CandidatusSoleaferrea.id.11350	3	190349049	rs2193878	A	T	0.228255	0.0509241	9.45546e-06	3088	11	genus
genus.Gordonibacter.id.821	2	30181372	rs13033554	T	C	0.105663	0.0236046	9.45497e-06	3723	19	genus
genus..Eubacteriumhalliigroup.id.11338	1	104524676	rs17474256	A	G	0.0810805	0.0184573	9.45445e-06	16460	23	genus
genus.Roseburia.id.2012	1	194184959	rs61815620	A	T	-0.0774243	0.0178067	9.45392e-06	16945	22	genus
genus.LachnospiraceaeNK4A136group.id.11319	5	90289997	rs59805249	C	T	0.0936162	0.0207982	9.45385e-06	15195	21	genus
genus.Terrisporobacter.id.11348	19	17028866	rs12462569	T	C	-0.0782233	0.0176117	9.45171e-06	6630	18	genus
genus.Fusicatenibacter.id.11305	2	226648751	rs61633745	A	G	-0.0684026	0.0158511	9.45005e-06	16522	22	genus
order.Burkholderiales.id.2874	13	58570772	rs986833	A	G	-0.0484346	0.0109778	9.44936e-06	17096	24	order
genus.RikenellaceaeRC9gutgroup.id.11191	19	1970021	rs2074881	C	T	-0.142236	0.032391	9.44772e-06	3315	17	genus
class.Deltaproteobacteria.id.3087	15	96156368	rs4321143	A	G	-0.0567282	0.0129363	9.44757e-06	15167	24	class
genus..Ruminococcustorquesgroup.id.14377	17	14530936	rs1558267	A	G	0.0470267	0.0107025	9.44741e-06	17797	24	genus
genus.Roseburia.id.2012	5	89617885	rs10462485	T	G	0.0478881	0.0108104	9.44732e-06	17841	24	genus
family.Lactobacillaceae.id.1836	6	67559323	rs9345899	G	A	-0.124042	0.0278946	9.4459e-06	6602	23	family
genus.LachnospiraceaeFCS020group.id.11314	4	165786012	rs9884451	A	T	0.0547499	0.0123659	9.44508e-06	13542	23	genus
class.Actinobacteria.id.419	5	450710	rs11743639	C	T	0.0523269	0.0115433	9.44418e-06	16312	24	class
family.Victivallaceae.id.2255	5	94719268	rs2731835	G	T	0.117032	0.0261713	9.44269e-06	3915	19	family
phylum.Cyanobacteria.id.1500	3	14270543	rs13084677	A	T	-0.112043	0.0258772	9.44204e-06	6921	23	phylum
genus.Subdoligranulum.id.2070	14	86937346	rs61986650	G	A	-0.0491982	0.0109965	9.44039e-06	17591	24	genus
class.Mollicutes.id.3920	1	109867929	rs11102969	A	G	-0.0655858	0.014907	9.44024e-06	11002	23	class
phylum.Tenericutes.id.3919	1	109867929	rs11102969	A	G	-0.0655858	0.014907	9.44024e-06	11002	23	phylum
genus.Faecalibacterium.id.2057	21	39027699	rs2835873	G	A	-0.0857685	0.0196407	9.43987e-06	17567	23	genus
genus.Anaerofilum.id.2053	1	247143092	rs7516037	A	T	0.092663	0.0208399	9.43889e-06	4935	21	genus
family.ClostridialesvadinBB60group.id.11286	17	58174022	rs7214077	G	A	0.133948	0.0294731	9.43868e-06	9703	21	family
genus.unknowngenus.id.1000000073	17	58174022	rs7214077	G	A	0.133948	0.0294731	9.43868e-06	9703	21	genus
genus.Methanobrevibacter.id.123	11	89350664	rs10830292	T	G	0.111674	0.025438	9.43853e-06	3586	16	genus
genus.Coprobacter.id.949	15	91177195	rs11073941	G	C	0.0971246	0.0220048	9.43644e-06	6792	23	genus
genus.LachnospiraceaeNK4A136group.id.11319	17	30014561	rs138322411	G	A	0.0583708	0.0134579	9.43396e-06	17236	24	genus
genus.Butyricimonas.id.945	10	72443146	rs72814526	A	G	0.0659452	0.0149753	9.43359e-06	10736	24	genus
genus.RuminococcaceaeUCG004.id.11362	6	2199634	rs12528102	T	C	-0.0792985	0.0177812	9.4331e-06	9502	23	genus
genus.Intestinibacter.id.11345	9	21528954	rs72703449	C	A	-0.10014	0.0235071	9.433e-06	12303	23	genus
family.Streptococcaceae.id.1850	12	100266113	rs11110077	C	G	-0.076794	0.017602	9.43266e-06	15960	23	family
genus..Ruminococcusgnavusgroup.id.14376	5	18684309	rs7710079	T	C	-0.0887958	0.0202339	9.43255e-06	6401	24	genus
genus.RuminococcaceaeUCG004.id.11362	1	18676399	rs550351	C	A	0.078587	0.018003	9.43128e-06	9498	23	genus
genus.unknowngenus.id.826	10	6238829	rs11257194	T	C	-0.103782	0.0232227	9.42947e-06	13128	23	genus
genus.Oxalobacter.id.2978	3	171956090	rs58344363	A	C	0.146004	0.0323265	9.42734e-06	4656	22	genus
family.Enterobacteriaceae.id.3469	11	22379097	rs11026530	C	T	0.0822408	0.0186379	9.42684e-06	13485	23	family
order.Enterobacteriales.id.3468	11	22379097	rs11026530	C	T	0.0822408	0.0186379	9.42684e-06	13485	23	order
family.unknownfamily.id.1000006161	10	1941370	rs12358432	C	T	-0.113945	0.0249069	9.4268e-06	5105	23	family
genus.unknowngenus.id.1000006162	10	1941370	rs12358432	C	T	-0.113945	0.0249069	9.4268e-06	5105	23	genus
order.NB1n.id.3953	10	1941370	rs12358432	C	T	-0.113945	0.0249069	9.4268e-06	5105	23	order
family.FamilyXI.id.1936	18	43345864	rs2156611	C	T	-0.112486	0.0251099	9.42661e-06	3155	19	family
order.Burkholderiales.id.2874	13	58675865	rs9527759	T	C	-0.0484161	0.0109873	9.42586e-06	17097	24	order
genus.RikenellaceaeRC9gutgroup.id.11191	11	102439707	rs7941564	G	A	0.110597	0.0246745	9.42503e-06	3333	18	genus
genus..Ruminococcustorquesgroup.id.14377	11	132662789	rs2466775	C	T	0.0613112	0.0140549	9.42381e-06	17787	24	genus
genus.RuminococcaceaeUCG005.id.11363	2	239512358	rs76205969	C	A	0.077075	0.0175192	9.42339e-06	15381	22	genus
genus.RuminococcaceaeUCG009.id.11366	1	40019358	rs11577989	C	T	-0.128651	0.0292236	9.4232e-06	6865	19	genus
genus.Ruminococcus2.id.11374	4	4268322	rs7693984	A	G	-0.102822	0.0235087	9.42134e-06	14154	21	genus
family.FamilyXIII.id.1957	4	161983606	rs12186153	T	G	-0.0588878	0.0135119	9.42085e-06	16643	23	family
genus..Eubacteriumeligensgroup.id.14372	6	70867288	rs73746881	C	T	0.109955	0.0247986	9.42035e-06	12891	21	genus
genus.Allisonella.id.2174	9	100122915	rs34609282	C	T	0.133541	0.0299167	9.41985e-06	3212	18	genus
genus.ChristensenellaceaeR.7group.id.11283	5	29352420	rs79150079	A	C	0.121547	0.0270977	9.41804e-06	11994	16	genus
genus..Ruminococcusgauvreauiigroup.id.11342	5	112672870	rs58833244	G	C	0.0668661	0.0150229	9.41694e-06	12829	23	genus
phylum.Euryarchaeota.id.55	3	15058403	rs58106718	A	T	-0.182018	0.0406022	9.41323e-06	3546	15	phylum
genus.Akkermansia.id.4037	4	100549105	rs74399905	T	A	0.103136	0.0234846	9.41132e-06	11215	22	genus
genus.Allisonella.id.2174	11	88632972	rs594561	T	C	0.112231	0.0251681	9.41103e-06	3212	18	genus
order.Clostridiales.id.1863	4	161525756	rs7687278	T	A	0.0654578	0.0148358	9.41072e-06	18340	24	order
family.Streptococcaceae.id.1850	8	15312558	rs28718126	G	A	0.109069	0.0246868	9.41035e-06	13529	19	family
genus.LachnospiraceaeUCG010.id.11330	9	92274378	rs28513422	G	A	0.0837193	0.0186111	9.40991e-06	13234	24	genus
genus.Lactobacillus.id.1837	6	151042271	rs9478791	T	C	0.132917	0.0300314	9.40965e-06	6841	22	genus
family.Rikenellaceae.id.967	21	40584258	rs8132143	A	T	-0.0473571	0.0106797	9.40779e-06	17680	24	family
genus.Peptococcus.id.2037	9	104614092	rs12351718	G	A	0.0846013	0.0190695	9.40778e-06	5656	23	genus
genus.CandidatusSoleaferrea.id.11350	1	224699805	rs12140117	A	C	0.102436	0.0229501	9.40512e-06	6145	23	genus
genus.Intestinimonas.id.2062	6	155737906	rs62427239	A	C	0.162658	0.0367647	9.40505e-06	6385	13	genus
class.Mollicutes.id.3920	2	157493292	rs67450615	T	G	0.0717994	0.0162779	9.40363e-06	11374	24	class
phylum.Tenericutes.id.3919	2	157493292	rs67450615	T	G	0.0717994	0.0162779	9.40363e-06	11374	24	phylum
genus.Ruminiclostridium5.id.11355	2	103756038	rs17028250	G	A	0.181011	0.0414357	9.40104e-06	3761	7	genus
genus.Sellimonas.id.14369	3	42008312	rs113144620	A	G	-0.160358	0.0355595	9.40091e-06	3154	21	genus
phylum.Actinobacteria.id.400	7	155002747	rs11766971	C	T	0.0476376	0.010646	9.39927e-06	17987	24	phylum
genus.Victivallis.id.2256	6	131611632	rs12203075	A	G	0.109811	0.0246663	9.39916e-06	3264	17	genus
genus.Odoribacter.id.952	12	67729835	rs150771252	C	T	-0.119637	0.0268979	9.39799e-06	11934	20	genus
class.Mollicutes.id.3920	1	109943893	rs10858092	T	C	-0.0654825	0.0149062	9.39525e-06	11002	23	class
phylum.Tenericutes.id.3919	1	109943893	rs10858092	T	C	-0.0654825	0.0149062	9.39525e-06	11002	23	phylum
genus.Coprococcus3.id.11303	7	76387192	rs9655998	G	T	0.0511557	0.0114071	9.39509e-06	15472	23	genus
genus..Ruminococcusgnavusgroup.id.14376	5	18691605	rs16886738	G	A	-0.0888982	0.0202663	9.39081e-06	6401	24	genus
genus.Coprococcus2.id.11302	4	131230443	rs67222397	G	C	0.0686968	0.0157748	9.3895e-06	11485	24	genus
family.unknownfamily.id.1000005471	1	109872370	rs11102971	T	C	-0.0684324	0.0156543	9.38885e-06	9973	21	family
genus.unknowngenus.id.1000005472	1	109872370	rs11102971	T	C	-0.0684324	0.0156543	9.38885e-06	9973	21	genus
order.MollicutesRF9.id.11579	1	109872370	rs11102971	T	C	-0.0684324	0.0156543	9.38885e-06	9973	21	order
genus.Anaerofilum.id.2053	2	76698080	rs34763136	G	A	0.0891724	0.0200146	9.38812e-06	5051	22	genus
genus..Eubacteriumxylanophilumgroup.id.14375	4	87891938	rs75586835	G	A	-0.114498	0.0263455	9.38708e-06	12550	21	genus
genus.Faecalibacterium.id.2057	1	14201069	rs71629856	G	A	0.0611593	0.0145434	9.38594e-06	17525	22	genus
genus.Flavonifractor.id.2059	1	77590112	rs7535408	A	G	-0.0667479	0.0151808	9.38519e-06	10805	24	genus
genus.Romboutsia.id.11347	6	135411737	rs9389266	G	T	0.0722815	0.0162353	9.38461e-06	14187	23	genus
family.ClostridialesvadinBB60group.id.11286	4	155632186	rs276175	C	A	0.0619027	0.0139359	9.3819e-06	10512	24	family
genus.unknowngenus.id.1000000073	4	155632186	rs276175	C	A	0.0619027	0.0139359	9.3819e-06	10512	24	genus
genus..Eubacteriumcoprostanoligenesgroup.id.11375	12	32713919	rs11052069	C	T	0.0477832	0.0107833	9.37949e-06	17380	24	genus
genus.Ruminiclostridium9.id.11357	13	90460823	rs9522731	A	C	0.0676696	0.0155265	9.37894e-06	16720	24	genus
genus.Romboutsia.id.11347	1	171912692	rs79074610	A	C	-0.0856756	0.0198861	9.37647e-06	14185	23	genus
genus.Collinsella.id.815	10	8589813	rs11597285	T	G	-0.0537947	0.0120548	9.37615e-06	14334	23	genus
genus.Dialister.id.2183	10	23198881	rs57053627	A	G	0.065255	0.0147704	9.374e-06	11988	24	genus
genus.Desulfovibrio.id.3173	2	198083260	rs7580530	T	C	0.0988493	0.0223643	9.3739e-06	8775	22	genus
order.Rhodospirillales.id.2667	4	134258879	rs79569783	G	A	-0.0976882	0.0222863	9.37291e-06	8569	22	order
genus.Subdoligranulum.id.2070	4	48984857	rs2605244	C	T	-0.0509238	0.0115818	9.37262e-06	17590	24	genus
genus.Flavonifractor.id.2059	1	102287083	rs12038887	G	C	0.0942719	0.0211646	9.37203e-06	10583	23	genus
genus.unknowngenus.id.1868	12	57452308	rs17119407	T	C	0.108193	0.0242791	9.37191e-06	10175	22	genus
genus.Oxalobacter.id.2978	6	38543377	rs17543178	A	G	-0.132214	0.0297141	9.37189e-06	4492	20	genus
genus.Lachnoclostridium.id.11308	20	19336219	rs7268057	T	C	-0.047639	0.0107055	9.37142e-06	17842	23	genus
order.Clostridiales.id.1863	4	7420184	rs13105690	C	T	-0.0527441	0.011818	9.36806e-06	18340	24	order
phylum.Euryarchaeota.id.55	13	41926502	rs9594528	A	G	0.195271	0.043676	9.36689e-06	3664	16	phylum
genus.LachnospiraceaeNK4A136group.id.11319	19	21788852	rs74167868	C	T	-0.0921199	0.0209029	9.36509e-06	15909	21	genus
family.unknownfamily.id.1000006161	2	234080747	rs6741388	C	T	0.0894088	0.0201532	9.36472e-06	5105	23	family
genus.unknowngenus.id.1000006162	2	234080747	rs6741388	C	T	0.0894088	0.0201532	9.36472e-06	5105	23	genus
order.NB1n.id.3953	2	234080747	rs6741388	C	T	0.0894088	0.0201532	9.36472e-06	5105	23	order
genus.Ruminococcus1.id.11373	8	144591618	rs11776480	C	T	-0.0725582	0.0164621	9.364e-06	16515	23	genus
genus.Parabacteroides.id.954	13	23528685	rs9580476	T	C	-0.107593	0.0248771	9.36109e-06	12081	19	genus
genus.Bifidobacterium.id.436	2	136470978	rs73958614	A	C	0.0929901	0.0203654	9.36052e-06	14778	24	genus
genus.Holdemanella.id.11393	13	50894573	rs113076513	C	G	-0.22549	0.0510824	9.35904e-06	3817	8	genus
genus.Slackia.id.825	17	74274596	rs347677	C	T	0.0826879	0.0186187	9.35828e-06	6063	22	genus
genus.Holdemania.id.2157	8	123973840	rs113593397	G	A	-0.128935	0.0282526	9.35728e-06	8296	18	genus
genus.Eisenbergiella.id.11304	15	53282459	rs2133986	C	T	0.0882713	0.0197914	9.3571e-06	5582	23	genus
family.FamilyXIII.id.1957	4	161996373	rs17374483	C	T	-0.0590079	0.0135126	9.35655e-06	16643	23	family
family.FamilyXIII.id.1957	4	161996409	rs35404408	C	T	-0.0590079	0.0135126	9.35655e-06	16643	23	family
class.Clostridia.id.1859	3	89268714	rs6797343	T	G	0.0592279	0.0134556	9.35647e-06	18340	24	class
genus..Eubacteriumruminantiumgroup.id.11340	9	2538163	rs559682	G	A	0.0805633	0.0179999	9.35263e-06	7265	23	genus
genus.Oscillibacter.id.2063	1	184948370	rs234112	A	G	0.0665947	0.0150482	9.35053e-06	8928	23	genus
genus..Eubacteriumhalliigroup.id.11338	4	183709536	rs17074066	C	T	-0.0813986	0.0189272	9.34905e-06	15804	22	genus
genus.Paraprevotella.id.962	17	69130704	rs4398141	G	A	-0.077842	0.0172836	9.34836e-06	7178	24	genus
genus.Streptococcus.id.1853	10	28551315	rs9919516	A	G	0.0678479	0.015976	9.34523e-06	16386	24	genus
genus.Anaerostipes.id.1991	10	117362964	rs11197340	C	G	-0.0494557	0.0110831	9.3437e-06	16925	24	genus
genus.LachnospiraceaeNK4A136group.id.11319	8	84735080	rs28540839	C	A	0.0508285	0.0110591	9.34319e-06	16764	23	genus
genus.Coprococcus2.id.11302	14	86841252	rs34042862	G	T	-0.0647634	0.0145846	9.34077e-06	11009	23	genus
genus.Roseburia.id.2012	1	194182280	rs59070623	T	C	-0.0775393	0.017811	9.34021e-06	16945	22	genus
genus.Sellimonas.id.14369	7	111497488	rs12113766	C	T	-0.11888	0.0269297	9.33994e-06	3154	21	genus
class.Methanobacteria.id.119	13	41849721	rs9532770	T	C	0.124359	0.0278183	9.33863e-06	3319	15	class
family.Methanobacteriaceae.id.121	13	41849721	rs9532770	T	C	0.124359	0.0278183	9.33863e-06	3319	15	family
order.Methanobacteriales.id.120	13	41849721	rs9532770	T	C	0.124359	0.0278183	9.33863e-06	3319	15	order
phylum.Euryarchaeota.id.55	20	56042866	rs6064552	C	T	-0.123612	0.0275749	9.3378e-06	3775	15	phylum
genus.Alistipes.id.968	7	62504188	rs10950094	G	C	-0.0486167	0.0109201	9.33724e-06	17571	24	genus
class.Actinobacteria.id.419	5	448202	rs72717435	G	A	0.0524376	0.0115443	9.33621e-06	16312	24	class
genus.Clostridiumsensustricto1.id.1873	6	165716733	rs484861	G	A	-0.0725086	0.0169215	9.33334e-06	14121	24	genus
genus.Holdemania.id.2157	13	81688384	rs35245389	A	T	-0.129612	0.0293834	9.33325e-06	8432	20	genus
genus.LachnospiraceaeFCS020group.id.11314	3	165993436	rs9848936	T	G	0.0542519	0.0121736	9.33286e-06	13772	24	genus
class.Alphaproteobacteria.id.2379	3	59982336	rs17061716	C	G	0.0927341	0.0207569	9.33258e-06	9465	22	class
genus.Prevotella9.id.11183	15	38513730	rs16966465	C	G	0.0743348	0.0165291	9.33202e-06	10261	24	genus
family.Rhodospirillaceae.id.2717	8	131948011	rs72714475	G	C	0.11431	0.0258492	9.33061e-06	8501	22	family
family.ClostridialesvadinBB60group.id.11286	2	202450739	rs6755871	G	C	-0.0613825	0.0138976	9.33059e-06	10500	24	family
genus.unknowngenus.id.1000000073	2	202450739	rs6755871	G	C	-0.0613825	0.0138976	9.33059e-06	10500	24	genus
genus.Howardella.id.2000	1	72964551	rs17529262	C	G	-0.134264	0.0300828	9.32899e-06	3588	18	genus
family.Methanobacteriaceae.id.121	11	89352593	rs4385899	C	T	0.109874	0.0250535	9.32862e-06	3698	16	family
genus..Eubacteriumhalliigroup.id.11338	19	49214274	rs281379	G	A	-0.0499523	0.0112153	9.32796e-06	16130	22	genus
genus.Victivallis.id.2256	6	131639635	rs1322595	A	G	-0.110457	0.0247264	9.32794e-06	3264	17	genus
family.Rhodospirillaceae.id.2717	3	13695824	rs6790948	T	C	-0.128679	0.0288507	9.32768e-06	8499	22	family
class.Lentisphaeria.id.2250	5	94708550	rs1363428	A	G	0.104261	0.0234016	9.3259e-06	4734	22	class
order.Victivallales.id.2254	5	94708550	rs1363428	A	G	0.104261	0.0234016	9.3259e-06	4734	22	order
genus.Intestinimonas.id.2062	4	114608381	rs72895940	A	G	-0.140116	0.0315377	9.32585e-06	9250	17	genus
phylum.Actinobacteria.id.400	6	113129609	rs13192624	C	T	-0.0522862	0.0117742	9.32576e-06	17985	24	phylum
genus.Bifidobacterium.id.436	4	1517938	rs55912948	A	G	0.0535253	0.0120546	9.32261e-06	14778	24	genus
family.Streptococcaceae.id.1850	8	10173455	rs10111917	C	T	-0.0725236	0.0164736	9.32033e-06	15959	23	family
genus..Eubacteriumnodatumgroup.id.11297	10	9671127	rs10905594	T	C	0.153408	0.0339942	9.32027e-06	3295	21	genus
family.Oxalobacteraceae.id.2966	4	67428746	rs79615800	C	T	-0.186151	0.0427736	9.31991e-06	4672	18	family
family.Enterobacteriaceae.id.3469	13	110840418	rs79757635	A	C	0.0758597	0.0171286	9.31857e-06	13419	23	family
order.Enterobacteriales.id.3468	13	110840418	rs79757635	A	C	0.0758597	0.0171286	9.31857e-06	13419	23	order
family.FamilyXI.id.1936	7	148922004	rs11547159	T	C	-0.164929	0.0364769	9.31804e-06	3155	19	family
genus.Turicibacter.id.2162	12	12241995	rs10845475	T	C	-0.0931149	0.0211936	9.31674e-06	8949	23	genus
genus.Lachnoclostridium.id.11308	12	102045031	rs825045	A	T	-0.10818	0.0247596	9.31665e-06	13476	16	genus
family.Rikenellaceae.id.967	2	174257127	rs6744030	T	C	0.0696747	0.0157103	9.31514e-06	17564	23	family
order.Rhodospirillales.id.2667	2	225633209	rs3754623	G	T	0.0885441	0.0197932	9.31373e-06	8602	23	order
family.Alcaligenaceae.id.2875	13	58382629	rs9537817	A	C	-0.0491701	0.0111505	9.31242e-06	16810	24	family
genus.Oscillospira.id.2064	16	89792856	rs12925026	C	T	0.13559	0.030678	9.31021e-06	8200	18	genus
family.FamilyXIII.id.1957	1	186912695	rs6704304	G	A	-0.0634455	0.0141394	9.30844e-06	16737	24	family
class.Bacilli.id.1673	12	100580813	rs11835118	C	T	-0.098162	0.0217519	9.30754e-06	16026	21	class
family.ClostridialesvadinBB60group.id.11286	2	229951458	rs740990	C	T	0.0708254	0.016027	9.30742e-06	10433	23	family
genus.unknowngenus.id.1000000073	2	229951458	rs740990	C	T	0.0708254	0.016027	9.30742e-06	10433	23	genus
genus.Anaerostipes.id.1991	10	117400933	rs11197369	A	G	-0.0496426	0.0111247	9.30699e-06	16914	24	genus
genus.LachnospiraceaeFCS020group.id.11314	3	165994167	rs9290283	G	A	0.0542571	0.0121737	9.30678e-06	13772	24	genus
genus.Barnesiella.id.944	1	206229599	rs28575468	A	T	-0.0809265	0.0187391	9.30499e-06	14207	24	genus
genus.Ruminiclostridium6.id.11356	19	10115515	rs67479537	C	T	0.118994	0.026487	9.302e-06	11613	17	genus
phylum.Actinobacteria.id.400	2	135694848	rs4953938	G	A	0.0474074	0.0108359	9.30155e-06	17990	24	phylum
genus.Turicibacter.id.2162	12	12240785	rs2287155	G	A	-0.0988799	0.0227233	9.29824e-06	8928	22	genus
genus.Alistipes.id.968	5	177755179	rs11958296	G	A	-0.0981222	0.0218272	9.29574e-06	16214	21	genus
class.Verrucomicrobiae.id.4029	15	97578967	rs12904881	G	A	0.0579114	0.0131432	9.29558e-06	11865	24	class
order.Verrucomicrobiales.id.4030	15	97578967	rs12904881	G	A	0.0579114	0.0131432	9.29558e-06	11865	24	order
genus.CandidatusSoleaferrea.id.11350	14	76403542	rs7400877	C	T	-0.0951085	0.0212799	9.29448e-06	6145	23	genus
family.Ruminococcaceae.id.2050	11	116485496	rs499272	C	G	0.0706431	0.016046	9.29359e-06	17854	23	family
genus.ErysipelotrichaceaeUCG003.id.11384	8	91785686	rs59253454	A	G	0.118049	0.0269272	9.29075e-06	12542	17	genus
family.Clostridiaceae1.id.1869	1	101793457	rs7539216	A	G	-0.0533345	0.0119447	9.29061e-06	14250	24	family
genus.Alistipes.id.968	7	62474831	rs4717397	G	A	-0.048581	0.0109237	9.28996e-06	17570	24	genus
class.Deltaproteobacteria.id.3087	8	57868228	rs2873556	A	G	-0.0767079	0.0170274	9.28863e-06	15165	24	class
genus.Peptococcus.id.2037	14	57965409	rs28384149	T	C	0.104957	0.0237252	9.28716e-06	5483	22	genus
class.Betaproteobacteria.id.2867	13	58696106	rs7324740	A	G	-0.049731	0.011275	9.28692e-06	17150	24	class
family.Bifidobacteriaceae.id.433	2	136726567	rs309154	C	T	0.0724728	0.0161787	9.28662e-06	14915	24	family
order.Bifidobacteriales.id.432	2	136726567	rs309154	C	T	0.0724728	0.0161787	9.28662e-06	14915	24	order
genus..Eubacteriumxylanophilumgroup.id.14375	7	43577715	rs13234419	C	T	0.0635418	0.0143052	9.28526e-06	13309	24	genus
genus.RuminococcaceaeUCG002.id.11360	13	87920862	rs59413630	T	C	-0.0756634	0.0172863	9.28522e-06	16371	23	genus
class.Erysipelotrichia.id.2147	8	2954952	rs7826267	G	T	-0.0839071	0.0199131	9.28449e-06	17586	22	class
family.Erysipelotrichaceae.id.2149	8	2954952	rs7826267	G	T	-0.0839071	0.0199131	9.28449e-06	17586	22	family
order.Erysipelotrichales.id.2148	8	2954952	rs7826267	G	T	-0.0839071	0.0199131	9.28449e-06	17586	22	order
genus.unknowngenus.id.2071	14	103981662	rs8004501	G	A	-0.0587768	0.0132433	9.28391e-06	12616	24	genus
genus.Peptococcus.id.2037	1	216223782	rs12069354	T	C	0.16763	0.03795	9.28339e-06	5352	21	genus
genus.Methanobrevibacter.id.123	15	31516919	rs4779844	C	G	0.109639	0.0247979	9.28281e-06	3585	16	genus
genus.unknowngenus.id.2071	14	103879024	rs4900574	A	G	-0.0583231	0.0131829	9.28062e-06	12618	24	genus
family.Clostridiaceae1.id.1869	6	165720364	rs6934446	G	A	-0.0721894	0.016827	9.27964e-06	14237	24	family
family.Bifidobacteriaceae.id.433	4	161211627	rs2349959	A	T	0.0555629	0.0126387	9.27935e-06	14915	24	family
order.Bifidobacteriales.id.432	4	161211627	rs2349959	A	T	0.0555629	0.0126387	9.27935e-06	14915	24	order
class.Methanobacteria.id.119	19	46439321	rs10424197	A	G	-0.111274	0.0247517	9.27887e-06	3698	16	class
family.Methanobacteriaceae.id.121	19	46439321	rs10424197	A	G	-0.111274	0.0247517	9.27887e-06	3698	16	family
order.Methanobacteriales.id.120	19	46439321	rs10424197	A	G	-0.111274	0.0247517	9.27887e-06	3698	16	order
class.Mollicutes.id.3920	1	109866844	rs12136140	A	G	-0.0656418	0.0149088	9.27797e-06	11000	23	class
phylum.Tenericutes.id.3919	1	109866844	rs12136140	A	G	-0.0656418	0.0149088	9.27797e-06	11000	23	phylum
genus.Ruminococcus1.id.11373	1	12778598	rs3000856	A	T	-0.0709997	0.0162766	9.27669e-06	16126	23	genus
genus.Parasutterella.id.2892	10	44288347	rs10793496	A	G	-0.0626205	0.0141706	9.27482e-06	11383	24	genus
genus.Coprococcus3.id.11303	9	13799809	rs10810043	G	A	0.0515518	0.0115923	9.27424e-06	15833	24	genus
genus.Akkermansia.id.4037	4	94995064	rs10005131	T	G	0.0607179	0.013754	9.27417e-06	11864	24	genus
genus.RikenellaceaeRC9gutgroup.id.11191	11	102441004	rs7931333	T	C	0.110676	0.0246728	9.27354e-06	3333	18	genus
genus.Akkermansia.id.4037	4	95004279	rs1988252	G	A	0.062529	0.0141944	9.27326e-06	11863	24	genus
class.Betaproteobacteria.id.2867	15	56786407	rs75242906	T	C	-0.121083	0.028075	9.27278e-06	10803	14	class
phylum.Actinobacteria.id.400	19	5300465	rs75211493	A	G	0.0840786	0.0184739	9.27186e-06	16605	20	phylum
genus.Victivallis.id.2256	14	96073032	rs4570771	A	G	-0.117469	0.0263133	9.27136e-06	3267	17	genus
genus.Alloprevotella.id.961	3	79794395	rs17380632	T	A	0.125564	0.0280409	9.27121e-06	3009	17	genus
genus..Eubacteriumbrachygroup.id.11296	2	218237281	rs12151423	G	A	0.101329	0.0227324	9.2705e-06	3854	18	genus
family.Rhodospirillaceae.id.2717	10	113366549	rs12773098	T	C	0.070029	0.0158714	9.26963e-06	8501	22	family
genus.Paraprevotella.id.962	13	86143293	rs1928142	G	A	-0.0762986	0.0171014	9.26867e-06	7177	24	genus
genus.Anaerostipes.id.1991	10	117377706	rs2420091	A	G	-0.0494531	0.0110703	9.26864e-06	16926	24	genus
family.Verrucomicrobiaceae.id.4036	15	97578967	rs12904881	G	A	0.0579175	0.0131432	9.26799e-06	11865	24	family
genus.Intestinibacter.id.11345	9	21536354	rs12379709	T	A	-0.0981816	0.0233018	9.26706e-06	12303	23	genus
family.Verrucomicrobiaceae.id.4036	4	95003642	rs28811282	G	A	0.0624007	0.0141859	9.26638e-06	11864	24	family
family.Porphyromonadaceae.id.943	9	2225122	rs7045985	G	A	-0.059997	0.0139565	9.26596e-06	18026	24	family
genus.Sellimonas.id.14369	15	52159391	rs2570252	G	T	0.111628	0.0251061	9.2653e-06	3154	21	genus
genus.RuminococcaceaeUCG004.id.11362	6	2174157	rs79746497	A	G	-0.0787062	0.0176732	9.26486e-06	9502	23	genus
genus..Eubacteriumrectalegroup.id.14374	1	234527575	rs3862040	C	T	0.048127	0.0108392	9.26355e-06	17351	24	genus
genus.unknowngenus.id.826	2	134198361	rs12478398	A	C	0.0770169	0.0171398	9.2633e-06	13281	24	genus
phylum.Firmicutes.id.1672	10	39112861	rs9730854	A	G	-0.0475295	0.0107142	9.26307e-06	17745	22	phylum
class.Negativicutes.id.2164	7	75609677	rs1135612	A	G	0.0529785	0.0119177	9.26307e-06	18164	24	class
order.Selenomonadales.id.2165	7	75609677	rs1135612	A	G	0.0529785	0.0119177	9.26307e-06	18164	24	order
genus..Eubacteriumcoprostanoligenesgroup.id.11375	3	113794507	rs11720857	T	C	0.0630776	0.0144485	9.26255e-06	16960	23	genus
phylum.Firmicutes.id.1672	14	52494072	rs2273429	G	A	-0.0702112	0.0153063	9.26239e-06	18337	24	phylum
genus.Roseburia.id.2012	5	96018066	rs28040	C	G	0.0565693	0.0126792	9.26141e-06	17854	24	genus
phylum.Proteobacteria.id.2375	2	68086034	rs11126162	C	T	-0.0770689	0.0187079	9.25979e-06	18250	24	phylum
family.FamilyXIII.id.1957	4	161996960	rs13147741	G	A	-0.0590734	0.0135154	9.25921e-06	16643	23	family
family.FamilyXIII.id.1957	4	161996694	rs35190754	T	A	-0.0590383	0.0135126	9.25921e-06	16643	23	family
genus.LachnospiraceaeUCG008.id.11328	11	19575003	rs11025182	A	G	-0.0862989	0.0193986	9.25869e-06	7017	19	genus
family.FamilyXIII.id.1957	4	161995265	rs36018865	G	A	-0.0589637	0.013508	9.25867e-06	16643	23	family
genus.Intestinibacter.id.11345	3	70657785	rs68093214	T	C	0.0662258	0.0149877	9.25769e-06	11886	22	genus
genus.Oscillibacter.id.2063	14	32278110	rs12880119	T	G	-0.0673077	0.0152337	9.25748e-06	8930	23	genus
family.Veillonellaceae.id.2172	21	35576123	rs11700976	A	C	0.0503337	0.0113763	9.25376e-06	15971	24	family
genus.Anaerostipes.id.1991	10	117362125	rs11197331	A	G	-0.0488058	0.0109572	9.25315e-06	16925	24	genus
family.Veillonellaceae.id.2172	18	30208691	rs1693340	C	T	0.0818934	0.018245	9.25271e-06	15058	22	family
phylum.Proteobacteria.id.2375	8	89541526	rs74757828	T	A	0.0951285	0.0216921	9.25067e-06	16634	19	phylum
genus.Akkermansia.id.4037	4	100551372	rs10516447	A	G	0.103262	0.0234848	9.24765e-06	11215	22	genus
family.Oxalobacteraceae.id.2966	3	171938118	rs7616207	G	A	0.0970792	0.0219218	9.24695e-06	5166	23	family
genus.Holdemanella.id.11393	13	50914312	rs17527365	G	A	-0.225384	0.0510231	9.24673e-06	3817	8	genus
genus.LachnospiraceaeUCG010.id.11330	7	81407080	rs1558001	C	T	-0.0555641	0.0124937	9.24521e-06	13236	24	genus
genus.LachnospiraceaeUCG008.id.11328	4	114216425	rs29321	C	T	0.0757054	0.0169682	9.24474e-06	7017	19	genus
family.Verrucomicrobiaceae.id.4036	4	95003641	rs28858161	T	C	0.0624099	0.0141859	9.23952e-06	11864	24	family
genus.Oscillospira.id.2064	4	89501246	rs3846286	A	G	0.114013	0.0261169	9.23912e-06	9755	23	genus
genus.Anaerofilum.id.2053	10	125304851	rs2487275	G	A	-0.180954	0.041092	9.23703e-06	4856	19	genus
genus.Coprobacter.id.949	15	91171454	rs9972482	A	T	0.0972647	0.0220085	9.23514e-06	6790	23	genus
genus.Tyzzerella3.id.11335	5	16387427	rs75684832	G	A	-0.123482	0.0272777	9.23369e-06	5394	23	genus
genus.Intestinibacter.id.11345	9	21536397	rs12378286	G	A	-0.0981997	0.0233018	9.23266e-06	12303	23	genus
genus.Butyrivibrio.id.1993	17	20661767	rs8079738	T	C	0.118512	0.0268792	9.23206e-06	3259	19	genus
order.Actinomycetales.id.420	12	7956968	rs11055874	C	T	0.0773324	0.0174487	9.23147e-06	7711	22	order
genus..Eubacteriumruminantiumgroup.id.11340	6	11953633	rs209813	A	G	-0.103488	0.0236391	9.23146e-06	7264	23	genus
family.Lactobacillaceae.id.1836	8	69012364	rs1529819	G	A	-0.0757043	0.017041	9.23133e-06	7058	24	family
genus.Alistipes.id.968	21	40614878	rs2150413	C	T	-0.0475412	0.0107162	9.23054e-06	17571	24	genus
genus.CandidatusSoleaferrea.id.11350	5	172758774	rs6881988	C	G	-0.0819131	0.018185	9.22889e-06	6140	23	genus
genus.Hungatella.id.11306	4	166068664	rs35936785	T	G	-0.151412	0.0339824	9.22821e-06	3946	20	genus
genus.Adlercreutzia.id.812	4	171273833	rs1534655	T	C	-0.0782797	0.0175932	9.22809e-06	8243	22	genus
genus.unknowngenus.id.2071	14	104018651	rs7140558	A	G	-0.0617009	0.0140631	9.22454e-06	12358	23	genus
family.Bifidobacteriaceae.id.433	5	418813	rs68005421	G	C	0.0553304	0.0123353	9.22249e-06	14795	23	family
order.Bifidobacteriales.id.432	5	418813	rs68005421	G	C	0.0553304	0.0123353	9.22249e-06	14795	23	order
genus.CandidatusSoleaferrea.id.11350	6	109350489	rs75263286	G	C	-0.120515	0.0279506	9.22221e-06	6104	22	genus
genus.Oscillibacter.id.2063	11	25972976	rs10834860	A	G	0.0765248	0.0173364	9.22217e-06	8928	23	genus
genus.unknowngenus.id.2001	8	70931814	rs73281162	T	C	0.0860285	0.0193494	9.2214e-06	9530	21	genus
genus.Anaerostipes.id.1991	10	117362962	rs11197339	G	A	-0.0488006	0.010958	9.22115e-06	16925	24	genus
genus.RuminococcaceaeUCG014.id.11371	2	119480409	rs162747	G	A	-0.0571645	0.0127121	9.21494e-06	14399	24	genus
phylum.Actinobacteria.id.400	16	81776056	rs4312299	G	C	0.0489993	0.011084	9.21338e-06	17982	24	phylum
order.Actinomycetales.id.420	12	7957968	rs7133400	C	G	0.0772778	0.0174508	9.21128e-06	7711	22	order
genus.Sellimonas.id.14369	6	101587218	rs13200972	G	A	0.114019	0.0253816	9.21005e-06	3153	21	genus
phylum.Bacteroidetes.id.905	9	116903788	rs1808630	C	T	0.0684355	0.0153385	9.20889e-06	17406	22	phylum
family.ClostridialesvadinBB60group.id.11286	4	155617926	rs276167	A	G	0.0620578	0.0139398	9.20812e-06	10509	24	family
genus.unknowngenus.id.1000000073	4	155617926	rs276167	A	G	0.0620578	0.0139398	9.20812e-06	10509	24	genus
genus.Ruminiclostridium9.id.11357	3	157880270	rs9811346	T	C	-0.0496262	0.0111687	9.20796e-06	16722	24	genus
genus.Sutterella.id.2896	5	58500382	rs27727	T	C	-0.0590927	0.0131829	9.20707e-06	13254	24	genus
family.unknownfamily.id.1000006161	5	10739231	rs267955	A	G	0.0965684	0.0216192	9.20281e-06	5090	22	family
genus.unknowngenus.id.1000006162	5	10739231	rs267955	A	G	0.0965684	0.0216192	9.20281e-06	5090	22	genus
order.NB1n.id.3953	5	10739231	rs267955	A	G	0.0965684	0.0216192	9.20281e-06	5090	22	order
class.Lentisphaeria.id.2250	7	146810428	rs62481809	C	G	0.103422	0.023286	9.2026e-06	4724	22	class
order.Victivallales.id.2254	7	146810428	rs62481809	C	G	0.103422	0.023286	9.2026e-06	4724	22	order
genus.unknowngenus.id.2041	1	217527843	rs2815223	A	C	-0.0865782	0.0190888	9.2004e-06	7944	23	genus
genus.Enterorhabdus.id.820	6	37566859	rs6904374	C	T	-0.0738581	0.0166263	9.19459e-06	7524	22	genus
genus.Holdemania.id.2157	13	81687782	rs74518299	T	C	-0.129652	0.0293909	9.1943e-06	8432	20	genus
phylum.Lentisphaerae.id.2238	10	53930085	rs60995569	G	T	-0.16062	0.0336806	9.19393e-06	4737	22	phylum
family.Rhodospirillaceae.id.2717	4	134258879	rs79569783	G	A	-0.0985483	0.0225187	9.19164e-06	8467	21	family
class.Clostridia.id.1859	4	161527868	rs6536526	T	A	0.0656765	0.0148558	9.18976e-06	18339	24	class
family.Alcaligenaceae.id.2875	13	58388024	rs9537819	A	G	-0.0491473	0.0111502	9.18955e-06	16810	24	family
genus.Parasutterella.id.2892	10	44293482	rs7077599	T	C	-0.0634136	0.0143839	9.18754e-06	11385	24	genus
genus.Oxalobacter.id.2978	11	126582578	rs3862635	T	C	-0.172142	0.0394026	9.18685e-06	4469	19	genus
family.Streptococcaceae.id.1850	17	61147606	rs239363	G	A	-0.0491601	0.0110842	9.1863e-06	16614	24	family
genus..Ruminococcustorquesgroup.id.14377	7	54808893	rs62451661	A	C	0.0719179	0.0165825	9.18622e-06	17007	23	genus
family.Pasteurellaceae.id.3689	15	73477482	rs12050685	G	A	-0.0670948	0.015239	9.18513e-06	9411	24	family
order.Pasteurellales.id.3688	15	73477482	rs12050685	G	A	-0.0670948	0.015239	9.18513e-06	9411	24	order
family.Streptococcaceae.id.1850	8	10173722	rs28587507	C	G	-0.0725896	0.0164752	9.1848e-06	15959	23	family
phylum.Proteobacteria.id.2375	19	43494257	rs11083675	C	T	0.0472238	0.010644	9.18363e-06	17769	23	phylum
genus.LachnospiraceaeNK4A136group.id.11319	14	100166489	rs943880	G	C	-0.0522742	0.0115305	9.18318e-06	17236	24	genus
genus.Dialister.id.2183	7	150883761	rs2257090	C	T	0.065713	0.0146859	9.18145e-06	11989	24	genus
family.FamilyXI.id.1936	11	95352311	rs11021251	T	C	-0.128825	0.0290282	9.18095e-06	3155	19	family
family.Alcaligenaceae.id.2875	13	58382129	rs1344064	C	T	-0.0491968	0.0111505	9.18044e-06	16810	24	family
genus.RuminococcaceaeUCG004.id.11362	6	132887921	rs11961899	A	G	-0.0707825	0.0161381	9.1802e-06	9501	23	genus
genus.Faecalibacterium.id.2057	10	128614990	rs61875484	G	C	0.0817953	0.018369	9.18015e-06	16718	21	genus
genus.Phascolarctobacterium.id.2168	2	174431226	rs493998	A	G	0.0612958	0.0137932	9.17873e-06	11113	24	genus
genus.Butyricicoccus.id.2055	2	191307219	rs4129082	G	C	0.0547455	0.0123387	9.17759e-06	17136	24	genus
genus..Eubacteriumcoprostanoligenesgroup.id.11375	7	73306506	rs4717831	T	A	0.0786783	0.0174038	9.17719e-06	16854	22	genus
class.Actinobacteria.id.419	5	18016946	rs1496374	G	A	-0.0766647	0.0173654	9.17714e-06	16312	24	class
genus..Eubacteriumcoprostanoligenesgroup.id.11375	3	127143886	rs7650657	A	G	0.0502765	0.0112391	9.17671e-06	17379	24	genus
genus.Anaerostipes.id.1991	10	117365148	rs11197346	C	A	-0.0495673	0.0110811	9.17612e-06	16925	24	genus
genus.RikenellaceaeRC9gutgroup.id.11191	11	102439840	rs2897922	A	G	0.110727	0.024675	9.1761e-06	3333	18	genus
genus.unknowngenus.id.2755	5	119372737	rs1035406	A	G	-0.111241	0.025156	9.17532e-06	8439	22	genus
genus.LachnospiraceaeUCG004.id.11324	2	49902328	rs35816772	G	C	-0.055977	0.0124289	9.17419e-06	14459	24	genus
class.Clostridia.id.1859	4	161522527	rs7667168	T	C	0.0655264	0.0149007	9.17361e-06	18340	24	class
class.Betaproteobacteria.id.2867	13	58595043	rs1581853	G	A	-0.0493393	0.0111777	9.17349e-06	16717	23	class
genus.Odoribacter.id.952	15	58067103	rs2899604	T	A	0.0517989	0.0116784	9.17333e-06	14684	24	genus
family.Rhodospirillaceae.id.2717	16	88554243	rs13336560	T	C	-0.0701719	0.0158061	9.17333e-06	8010	20	family
genus.LachnospiraceaeUCG010.id.11330	9	85576178	rs2153460	T	A	-0.0684038	0.0156562	9.17312e-06	13236	24	genus
class.Betaproteobacteria.id.2867	9	104888414	rs320179	A	C	0.0567331	0.0125698	9.17238e-06	17146	24	class
order.Burkholderiales.id.2874	2	239882327	rs11124197	T	C	0.0598381	0.0134736	9.17157e-06	16986	23	order
genus.Akkermansia.id.4037	20	31867840	rs941682	A	G	-0.0632957	0.0143777	9.17126e-06	11808	23	genus
class.Erysipelotrichia.id.2147	17	70329152	rs12938302	C	T	-0.0751558	0.0167557	9.17102e-06	18207	24	class
family.Erysipelotrichaceae.id.2149	17	70329152	rs12938302	C	T	-0.0751558	0.0167557	9.17102e-06	18207	24	family
order.Erysipelotrichales.id.2148	17	70329152	rs12938302	C	T	-0.0751558	0.0167557	9.17102e-06	18207	24	order
genus.Ruminiclostridium6.id.11356	1	240519417	rs77898140	T	C	0.105563	0.02439	9.17056e-06	12802	22	genus
genus.Lachnoclostridium.id.11308	16	27217620	rs62028349	C	G	0.0469989	0.0105971	9.17043e-06	17922	24	genus
genus.Hungatella.id.11306	4	166086457	rs66914762	C	T	-0.152197	0.0334733	9.1681e-06	3949	20	genus
genus.Roseburia.id.2012	5	89591470	rs2935500	A	T	0.0475422	0.0106768	9.16731e-06	17854	24	genus
genus.Gordonibacter.id.821	7	129433205	rs117347059	C	G	-0.128261	0.0285123	9.16713e-06	3684	18	genus
family.Acidaminococcaceae.id.2166	3	18462531	rs78702810	C	T	-0.143755	0.0323244	9.16468e-06	7992	13	family
genus.Alistipes.id.968	7	62493884	rs13246203	A	G	-0.0485668	0.0109225	9.16394e-06	17569	24	genus
genus.CandidatusSoleaferrea.id.11350	6	109338110	rs12205053	T	C	-0.120228	0.0278672	9.16275e-06	6145	23	genus
genus.FamilyXIIIAD3011group.id.11293	12	18109013	rs61914204	A	G	-0.0864874	0.0194272	9.1615e-06	13564	22	genus
genus.LachnospiraceaeFCS020group.id.11314	3	165993904	rs2024534	T	C	0.0543015	0.0121735	9.16137e-06	13772	24	genus
genus.Sutterella.id.2896	6	147935031	rs9377065	G	C	0.0571482	0.0128802	9.15995e-06	13243	24	genus
genus.Ruminiclostridium6.id.11356	10	128214403	rs116969552	G	A	-0.166823	0.0376681	9.15949e-06	6824	9	genus
genus..Eubacteriumbrachygroup.id.11296	10	22900309	rs1409398	A	T	0.101809	0.0229647	9.15836e-06	4000	19	genus
genus.Oscillibacter.id.2063	6	28129789	rs1150668	T	G	-0.0673449	0.0151727	9.15826e-06	8930	23	genus
genus..Eubacteriumhalliigroup.id.11338	18	48384463	rs630939	T	C	-0.0508914	0.0114352	9.15759e-06	16238	23	genus
phylum.Euryarchaeota.id.55	8	58016276	rs12155661	C	T	-0.116771	0.0264417	9.15746e-06	3855	17	phylum
genus.RuminococcaceaeUCG003.id.11361	1	13800186	rs3013102	G	A	-0.0537578	0.0121268	9.15577e-06	14409	24	genus
family.Clostridiaceae1.id.1869	1	101789822	rs2038365	C	G	-0.0533351	0.0119436	9.15306e-06	14252	24	family
genus.Paraprevotella.id.962	17	69125606	rs11654749	G	T	-0.0786958	0.0173617	9.15259e-06	7176	24	genus
genus.Intestinimonas.id.2062	7	22006971	rs4722076	A	G	0.0580317	0.0131864	9.15166e-06	11766	23	genus
genus.Dorea.id.1997	7	154978183	rs12537781	C	T	-0.055544	0.0125223	9.15137e-06	17608	24	genus
genus.Romboutsia.id.11347	1	171914327	rs12048003	C	A	-0.0862456	0.0199298	9.14843e-06	14185	23	genus
genus.Collinsella.id.815	15	50026113	rs59414781	G	C	0.0668866	0.0149773	9.14723e-06	14334	23	genus
genus.Intestinibacter.id.11345	11	125714088	rs4935946	G	A	-0.132454	0.0297239	9.14584e-06	10333	17	genus
genus.FamilyXIIIAD3011group.id.11293	12	18116153	rs12821186	G	T	-0.0863663	0.0194056	9.14407e-06	13564	22	genus
genus.FamilyXIIIAD3011group.id.11293	1	240695094	rs6670314	T	C	-0.0547819	0.0123203	9.14385e-06	14197	24	genus
genus..Eubacteriumeligensgroup.id.14372	2	110260993	rs56080211	T	C	0.123093	0.0282743	9.1429e-06	10699	17	genus
genus.Desulfovibrio.id.3173	10	130170270	rs2032031	G	A	-0.0654931	0.0148681	9.14277e-06	9241	24	genus
genus.Fusicatenibacter.id.11305	1	24941790	rs12066113	G	A	-0.0507071	0.0115042	9.1425e-06	17379	24	genus
genus.Coprobacter.id.949	15	91167494	rs8041597	T	G	0.0974984	0.0219687	9.14196e-06	6785	23	genus
genus.ChristensenellaceaeR.7group.id.11283	7	118062422	rs16870208	C	T	0.110015	0.0253708	9.13965e-06	12630	18	genus
class.Gammaproteobacteria.id.3303	8	115162781	rs7003100	T	C	-0.0535227	0.0121303	9.13926e-06	16025	24	class
genus..Eubacteriumeligensgroup.id.14372	6	70959538	rs77349995	C	T	0.09591	0.0218502	9.13887e-06	13249	21	genus
order.Clostridiales.id.1863	14	52495727	rs1497088	G	C	-0.0698536	0.0153003	9.13844e-06	18340	24	order
class.Negativicutes.id.2164	10	115598981	rs10787507	C	G	-0.0545098	0.0127038	9.13804e-06	18162	24	class
order.Selenomonadales.id.2165	10	115598981	rs10787507	C	G	-0.0545098	0.0127038	9.13804e-06	18162	24	order
family.Lachnospiraceae.id.1987	20	36877746	rs1205445	G	A	0.0499742	0.0112622	9.13764e-06	17779	22	family
class.Betaproteobacteria.id.2867	13	25111456	rs9553336	T	G	0.0892771	0.0204167	9.13698e-06	15641	20	class
genus.RuminococcaceaeUCG014.id.11371	2	119470366	rs332730	G	A	-0.0570425	0.0126651	9.13684e-06	14403	24	genus
genus.Eggerthella.id.819	7	38323398	rs2270169	G	A	-0.0887957	0.0199221	9.13682e-06	5147	22	genus
family.Actinomycetaceae.id.421	12	7956968	rs11055874	C	T	0.0773758	0.0174498	9.1368e-06	7710	22	family
genus.LachnospiraceaeNC2004group.id.11316	17	21157406	rs117467633	C	T	-0.169687	0.0383169	9.13317e-06	5077	13	genus
genus.CandidatusSoleaferrea.id.11350	1	224699643	rs12141016	T	C	0.101906	0.0228417	9.13226e-06	6145	23	genus
genus.unknowngenus.id.1868	3	12335816	rs6785890	C	A	-0.0697019	0.0157416	9.13054e-06	10301	23	genus
family.Rikenellaceae.id.967	14	21549814	rs61741563	G	A	-0.147813	0.0336209	9.13047e-06	8478	10	family
family.ClostridialesvadinBB60group.id.11286	8	3287682	rs2938236	C	A	0.114292	0.0256408	9.1299e-06	10511	24	family
genus.unknowngenus.id.1000000073	8	3287682	rs2938236	C	A	0.114292	0.0256408	9.1299e-06	10511	24	genus
phylum.Bacteroidetes.id.905	22	27433179	rs79037	G	A	-0.0549658	0.0120255	9.12944e-06	18335	24	phylum
class.Bacilli.id.1673	4	184681021	rs111552159	G	C	0.128032	0.0286921	9.12818e-06	11350	13	class
genus.Turicibacter.id.2162	17	43166854	rs111630045	T	C	0.0958164	0.0216306	9.12814e-06	8927	22	genus
genus.unknowngenus.id.1868	1	27221334	rs115372687	G	A	0.108994	0.0243264	9.12788e-06	10018	21	genus
genus.unknowngenus.id.2755	4	134248015	rs77304857	A	C	-0.0986324	0.0225061	9.12721e-06	8456	22	genus
family.Alcaligenaceae.id.2875	16	85945839	rs147968	T	C	0.0489475	0.0110321	9.12701e-06	16810	24	family
genus.unknowngenus.id.959	4	58794397	rs11133532	A	G	0.12016	0.0269798	9.12689e-06	4868	19	genus
genus.Marvinbryantia.id.2005	11	79517610	rs72948271	A	G	-0.1192	0.0271933	9.1267e-06	11561	21	genus
genus.Coprobacter.id.949	4	3852385	rs76001613	G	C	0.21591	0.0493019	9.12599e-06	3385	10	genus
genus.Streptococcus.id.1853	10	28588032	rs7916067	A	G	0.0953871	0.0214554	9.12534e-06	15294	21	genus
genus.Lactococcus.id.1851	2	54159999	rs3731973	G	A	-0.13446	0.0309619	9.1246e-06	4055	22	genus
genus.Enterorhabdus.id.820	6	37566662	rs6903990	G	T	-0.0738925	0.0166257	9.12373e-06	7524	22	genus
family.Victivallaceae.id.2255	12	102514184	rs4764863	A	G	0.0998232	0.0225194	9.12318e-06	3916	19	family
genus.Coprococcus1.id.11301	6	72527436	rs7774681	G	T	-0.0487176	0.0109529	9.12301e-06	16732	24	genus
class.Clostridia.id.1859	20	50800275	rs6126494	T	G	-0.0969353	0.0211699	9.12253e-06	17405	21	class
genus.Oscillospira.id.2064	14	28134483	rs2211563	A	C	0.0819177	0.0181079	9.12193e-06	10199	24	genus
class.Mollicutes.id.3920	1	109956156	rs10776807	A	G	-0.0657475	0.0149102	9.12152e-06	11002	23	class
phylum.Tenericutes.id.3919	1	109956156	rs10776807	A	G	-0.0657475	0.0149102	9.12152e-06	11002	23	phylum
family.Oxalobacteraceae.id.2966	4	189933077	rs62341594	C	T	0.178574	0.039906	9.12142e-06	4739	21	family
genus.Turicibacter.id.2162	15	92604530	rs12899055	C	T	0.0693178	0.015523	9.12112e-06	8949	23	genus
family.Alcaligenaceae.id.2875	13	58406123	rs6650396	A	G	-0.0491775	0.0111465	9.11892e-06	16808	24	family
order.Rhodospirillales.id.2667	2	225631260	rs3768869	A	G	0.0891528	0.0199094	9.1185e-06	8603	23	order
genus.Eggerthella.id.819	7	38325441	rs740821	G	C	-0.0889466	0.0199264	9.11839e-06	5147	22	genus
family.Prevotellaceae.id.960	12	21410089	rs11045908	G	A	-0.0596148	0.0135514	9.11726e-06	14871	24	family
genus.Dorea.id.1997	6	74610360	rs3005516	G	A	0.0502945	0.0112863	9.11718e-06	17610	24	genus
genus..Ruminococcusgnavusgroup.id.14376	4	190110710	rs4388134	T	C	-0.0904997	0.0203544	9.11637e-06	6399	24	genus
genus.Ruminiclostridium6.id.11356	15	61047117	rs1871858	G	C	-0.105422	0.0237274	9.11606e-06	12818	21	genus
family.Actinomycetaceae.id.421	12	7957968	rs7133400	C	G	0.0773217	0.0174519	9.11584e-06	7710	22	family
class.Mollicutes.id.3920	1	109849254	rs443345	G	A	-0.0657957	0.0149136	9.11472e-06	11000	23	class
phylum.Tenericutes.id.3919	1	109849254	rs443345	G	A	-0.0657957	0.0149136	9.11472e-06	11000	23	phylum
genus.Desulfovibrio.id.3173	2	198097758	rs11902332	A	G	0.0989607	0.022418	9.11382e-06	8776	22	genus
phylum.Cyanobacteria.id.1500	13	100566758	rs61972390	C	T	0.107346	0.0242469	9.11371e-06	6486	22	phylum
genus..Eubacteriumcoprostanoligenesgroup.id.11375	15	36905834	rs12911214	T	A	-0.0510035	0.0115578	9.11318e-06	17379	24	genus
genus.Turicibacter.id.2162	17	43168274	rs2269744	A	G	0.0957746	0.0216304	9.11311e-06	8927	22	genus
class.Alphaproteobacteria.id.2379	9	95446818	rs150933400	G	A	-0.110163	0.0244388	9.11269e-06	9425	21	class
family.Peptostreptococcaceae.id.2042	10	17018678	rs3012501	C	G	0.058033	0.0137587	9.11253e-06	16061	24	family
genus.Slackia.id.825	16	7460479	rs13335738	T	C	0.145441	0.0330897	9.1124e-06	6063	22	genus
genus.Veillonella.id.2198	3	125542765	rs9759067	G	A	0.0857539	0.0192521	9.11e-06	9290	24	genus
class.Betaproteobacteria.id.2867	2	239864826	rs4521068	G	A	0.0589015	0.0133096	9.10918e-06	17043	23	class
class.Verrucomicrobiae.id.4029	1	105428856	rs36010840	C	T	0.0632153	0.014223	9.10801e-06	11864	24	class
order.Verrucomicrobiales.id.4030	1	105428856	rs36010840	C	T	0.0632153	0.014223	9.10801e-06	11864	24	order
genus.Ruminiclostridium5.id.11355	10	12840281	rs914325	C	T	0.0496242	0.0111799	9.10779e-06	17394	24	genus
family.ClostridialesvadinBB60group.id.11286	17	58142190	rs740646	A	G	0.124033	0.0268179	9.10675e-06	10198	23	family
genus.unknowngenus.id.1000000073	17	58142190	rs740646	A	G	0.124033	0.0268179	9.10675e-06	10198	23	genus
genus.Anaerofilum.id.2053	14	30991559	rs10483366	C	T	-0.123104	0.0276103	9.10668e-06	5051	22	genus
genus.Roseburia.id.2012	4	199545	rs113661349	A	G	-0.130492	0.0298595	9.10525e-06	9674	11	genus
family.ClostridialesvadinBB60group.id.11286	17	58174853	rs7215412	G	A	0.13435	0.0294714	9.10375e-06	9703	21	family
genus.unknowngenus.id.1000000073	17	58174853	rs7215412	G	A	0.13435	0.0294714	9.10375e-06	9703	21	genus
order.Burkholderiales.id.2874	13	58607843	rs1409526	A	G	-0.0485082	0.0109749	9.1018e-06	17097	24	order
genus.Alistipes.id.968	10	127787142	rs2290844	T	C	0.0813969	0.0191632	9.10135e-06	17571	24	genus
genus.ChristensenellaceaeR.7group.id.11283	7	118088350	rs62467084	T	C	0.109101	0.0252042	9.10053e-06	12719	19	genus
genus.ChristensenellaceaeR.7group.id.11283	7	118088385	rs62467085	C	A	0.109101	0.0252042	9.10053e-06	12719	19	genus
family.Victivallaceae.id.2255	2	31211295	rs60597389	A	G	0.137989	0.0299173	9.09859e-06	3904	19	family
order.Clostridiales.id.1863	4	161522527	rs7667168	T	C	0.0655561	0.0149006	9.09811e-06	18340	24	order
genus.Ruminiclostridium6.id.11356	7	101277481	rs848653	C	T	0.0580854	0.0131965	9.09777e-06	13380	24	genus
genus.Coprobacter.id.949	15	91179049	rs4932361	A	G	0.0976171	0.0219487	9.09773e-06	6790	23	genus
genus.Erysipelatoclostridium.id.11381	1	167818597	rs61806970	T	C	0.142548	0.0320688	9.0941e-06	8644	17	genus
family.Oxalobacteraceae.id.2966	4	67423095	rs17731697	T	C	-0.185035	0.0424896	9.09202e-06	4634	17	family
family.Oxalobacteraceae.id.2966	4	67422871	rs62304905	T	C	-0.185035	0.0424896	9.09202e-06	4634	17	family
genus.Alistipes.id.968	7	62497935	rs10950089	C	T	-0.0486323	0.010924	9.09032e-06	17569	24	genus
genus.RuminococcaceaeUCG014.id.11371	2	119467730	rs457452	G	A	-0.0570409	0.0126673	9.08951e-06	14403	24	genus
class.Actinobacteria.id.419	16	81775039	rs58110576	C	A	0.0523286	0.0117742	9.08898e-06	16182	23	class
genus.Marvinbryantia.id.2005	11	79518285	rs72948273	G	A	-0.119707	0.0272014	9.08862e-06	11561	21	genus
phylum.Cyanobacteria.id.1500	4	37838237	rs2608307	C	T	0.0922596	0.020275	9.08735e-06	7118	24	phylum
genus.Ruminiclostridium6.id.11356	8	79777873	rs10105231	T	C	0.0551887	0.0124059	9.08724e-06	13380	24	genus
class.Bacteroidia.id.912	8	70916181	rs62531359	G	T	0.0655728	0.0149891	9.08665e-06	18320	24	class
order.Bacteroidales.id.913	8	70916181	rs62531359	G	T	0.0655728	0.0149891	9.08665e-06	18320	24	order
genus.Akkermansia.id.4037	4	95004722	rs2865331	G	A	0.0624908	0.014187	9.08519e-06	11863	24	genus
genus.Fusicatenibacter.id.11305	2	226644318	rs62187627	T	G	-0.0684022	0.0157764	9.08328e-06	16623	23	genus
family.unknownfamily.id.1000005471	1	109877506	rs10745353	G	A	-0.0692473	0.0157372	9.08306e-06	9973	21	family
genus.unknowngenus.id.1000005472	1	109877506	rs10745353	G	A	-0.0692473	0.0157372	9.08306e-06	9973	21	genus
order.MollicutesRF9.id.11579	1	109877506	rs10745353	G	A	-0.0692473	0.0157372	9.08306e-06	9973	21	order
genus.Lactococcus.id.1851	2	31266292	rs12712303	C	T	0.107185	0.0240428	9.08257e-06	4057	22	genus
family.Pasteurellaceae.id.3689	17	64535013	rs9895850	C	T	-0.176406	0.041017	9.08251e-06	4737	12	family
order.Pasteurellales.id.3688	17	64535013	rs9895850	C	T	-0.176406	0.041017	9.08251e-06	4737	12	order
genus.LachnospiraceaeNK4A136group.id.11319	7	8497922	rs10952110	T	G	0.0487709	0.0109614	9.08113e-06	16764	23	genus
genus.Lachnospira.id.2004	12	91005153	rs2520511	T	C	0.0514007	0.0115766	9.08071e-06	16500	24	genus
genus.Ruminiclostridium6.id.11356	1	240436221	rs78755044	G	A	0.133751	0.0298274	9.08068e-06	9872	14	genus
genus.Roseburia.id.2012	1	145664437	rs12143826	A	G	-0.0574731	0.0132091	9.08014e-06	17854	24	genus
class.Alphaproteobacteria.id.2379	16	56676272	rs8048637	G	T	0.077934	0.0173717	9.07978e-06	9596	23	class
family.FamilyXIII.id.1957	4	161989936	rs17301876	T	G	-0.0586228	0.0134722	9.07973e-06	16737	24	family
genus.DefluviitaleaceaeUCG011.id.11287	4	120753203	rs77041875	C	T	0.0815207	0.0183167	9.07826e-06	8182	23	genus
family.Rhodospirillaceae.id.2717	4	134259397	rs1593368	T	C	-0.0984249	0.0224386	9.07712e-06	8501	22	family
family.Clostridiaceae1.id.1869	6	48093014	rs62397761	G	A	0.0615805	0.0136198	9.07706e-06	14248	24	family
genus.LachnospiraceaeUCG008.id.11328	4	114224592	rs29302	C	T	0.0758787	0.0170804	9.0769e-06	7017	19	genus
genus.Howardella.id.2000	18	60125602	rs10515986	A	G	0.154671	0.0344155	9.07565e-06	3613	19	genus
genus.RuminococcaceaeUCG002.id.11360	19	43637890	rs7249614	G	A	-0.0492778	0.0110807	9.07376e-06	16651	23	genus
genus.Bifidobacterium.id.436	2	136822267	rs4954559	A	G	0.060541	0.0135987	9.07278e-06	14666	23	genus
genus.Bilophila.id.3170	12	100786847	rs1969927	A	G	0.0564589	0.0126935	9.0722e-06	12777	23	genus
genus.Eisenbergiella.id.11304	17	53367223	rs955734	G	A	0.0997551	0.0225475	9.06964e-06	5582	23	genus
genus.RuminococcaceaeUCG004.id.11362	1	103536088	rs12076769	T	C	0.120953	0.0274512	9.06864e-06	9020	21	genus
genus.Subdoligranulum.id.2070	4	48982678	rs1840628	G	A	-0.0510014	0.0115808	9.06843e-06	17590	24	genus
family.FamilyXI.id.1936	1	239995289	rs576386	G	C	0.114483	0.0255026	9.06739e-06	3150	19	family
genus.Bilophila.id.3170	17	9121579	rs9899990	G	A	-0.102702	0.0233878	9.06691e-06	12088	22	genus
genus.unknowngenus.id.2041	4	7649861	rs11941716	G	A	0.101243	0.0224414	9.0663e-06	7473	20	genus
genus.Anaerostipes.id.1991	10	117432222	rs2532728	A	C	-0.0502324	0.0112509	9.06595e-06	16445	23	genus
genus.Intestinimonas.id.2062	4	114608786	rs80092034	G	A	-0.140274	0.0315078	9.06558e-06	9250	17	genus
family.Desulfovibrionaceae.id.3169	15	96158885	rs7163129	T	C	-0.0568541	0.0129469	9.06557e-06	15142	24	family
genus.Tyzzerella3.id.11335	5	16377587	rs75690843	T	G	-0.125094	0.0274802	9.06338e-06	5396	23	genus
genus.LachnospiraceaeNC2004group.id.11316	1	234175283	rs12134680	A	C	0.110609	0.0246147	9.06288e-06	6226	17	genus
genus.Eisenbergiella.id.11304	17	53379732	rs11651545	C	T	0.106901	0.0237647	9.06198e-06	5528	22	genus
genus..Eubacteriumbrachygroup.id.11296	10	22905234	rs1778353	C	T	0.102999	0.0231115	9.06187e-06	4001	19	genus
genus.Sutterella.id.2896	13	58607843	rs1409526	A	G	-0.0552093	0.0124706	9.06164e-06	13254	24	genus
genus.Ruminiclostridium9.id.11357	3	158257394	rs17628988	A	G	-0.055711	0.012519	9.06155e-06	16723	24	genus
genus..Ruminococcusgnavusgroup.id.14376	5	18688768	rs329903	G	A	-0.08827	0.0200611	9.061e-06	6401	24	genus
class.Verrucomicrobiae.id.4029	4	95003642	rs28811282	G	A	0.0624673	0.0141859	9.06047e-06	11864	24	class
order.Verrucomicrobiales.id.4030	4	95003642	rs28811282	G	A	0.0624673	0.0141859	9.06047e-06	11864	24	order
genus.LachnospiraceaeNC2004group.id.11316	1	234178722	rs35914870	T	C	0.110883	0.0246291	9.05835e-06	6225	17	genus
genus.Streptococcus.id.1853	12	100474009	rs7957504	A	G	-0.0782369	0.0172211	9.05733e-06	15740	23	genus
genus.Gordonibacter.id.821	9	88787144	rs4596722	G	A	0.102908	0.0231571	9.0568e-06	3723	19	genus
genus.Turicibacter.id.2162	17	43185023	rs2269746	C	A	0.131615	0.0303478	9.0562e-06	8928	22	genus
genus.Olsenella.id.822	20	19965641	rs6046513	T	C	0.119818	0.0271712	9.0561e-06	3705	13	genus
order.Lactobacillales.id.1800	4	98028407	rs80205102	T	C	-0.0590207	0.0129116	9.05562e-06	17295	24	order
genus.LachnospiraceaeNC2004group.id.11316	13	76829562	rs1929743	C	T	0.0837206	0.0190318	9.0551e-06	6330	18	genus
genus.Alistipes.id.968	7	62519921	rs10434981	G	A	-0.0486283	0.0109202	9.05445e-06	17571	24	genus
family.Lachnospiraceae.id.1987	4	10244470	rs11737564	A	G	-0.055772	0.0127813	9.05443e-06	18340	24	family
family.Oxalobacteraceae.id.2966	4	67424360	rs17788332	A	G	-0.185075	0.0424894	9.05435e-06	4634	17	family
genus.Peptococcus.id.2037	14	57964994	rs61995063	G	A	0.104959	0.023725	9.05132e-06	5483	22	genus
genus.Ruminiclostridium6.id.11356	11	40247845	rs965686	T	C	0.0690512	0.0154528	9.05011e-06	13381	24	genus
order.Burkholderiales.id.2874	13	58524895	rs2217928	T	C	-0.0485458	0.0109725	9.05004e-06	17097	24	order
genus.Ruminococcus2.id.11374	9	137559323	rs6537938	G	A	0.0694501	0.0160732	9.04988e-06	15339	24	genus
genus.Methanobrevibacter.id.123	13	41921928	rs75597686	A	G	0.203222	0.0452814	9.04979e-06	3390	15	genus
genus.RuminococcaceaeNK4A214group.id.11358	1	100248591	rs6681678	T	C	-0.100174	0.024	9.04931e-06	13031	19	genus
phylum.Actinobacteria.id.400	2	135781635	rs11900832	C	T	0.064481	0.0150757	9.04808e-06	17989	24	phylum
genus.Ruminiclostridium9.id.11357	3	158266535	rs55842512	A	G	-0.0553921	0.0125148	9.04797e-06	16724	24	genus
genus.Peptococcus.id.2037	4	35378907	rs428521	A	C	-0.194508	0.0438306	9.04618e-06	4556	15	genus
family.Rhodospirillaceae.id.2717	10	113366521	rs12771420	A	T	0.0701088	0.0158709	9.04582e-06	8501	22	family
family.Lachnospiraceae.id.1987	7	130432469	rs34072724	G	A	-0.0465891	0.010508	9.04428e-06	18338	24	family
genus.Coprobacter.id.949	15	91171436	rs12908296	G	A	0.100596	0.0223213	9.04314e-06	6793	23	genus
class.Clostridia.id.1859	20	50803760	rs7269302	T	A	-0.0963981	0.0212007	9.04045e-06	17405	21	class
genus.RuminococcaceaeUCG002.id.11360	13	87918116	rs60613323	T	C	-0.076174	0.0173147	9.04028e-06	16375	23	genus
order.Bacillales.id.1674	4	128023701	rs10025761	C	T	-0.164422	0.0371075	9.03995e-06	3015	18	order
genus.Turicibacter.id.2162	17	43174107	rs11868588	G	A	0.0958001	0.0216202	9.03797e-06	8928	22	genus
genus.Oxalobacter.id.2978	4	189922621	rs62342283	G	C	0.199119	0.0450751	9.03721e-06	4014	18	genus
genus.LachnospiraceaeFCS020group.id.11314	3	165993628	rs9811284	C	A	0.0543383	0.0121735	9.03491e-06	13772	24	genus
order.Bacillales.id.1674	1	61823718	rs6673795	G	A	-0.140171	0.0316008	9.03434e-06	3237	20	order
class.Verrucomicrobiae.id.4029	4	95003641	rs28858161	T	C	0.0624767	0.0141859	9.03386e-06	11864	24	class
order.Verrucomicrobiales.id.4030	4	95003641	rs28858161	T	C	0.0624767	0.0141859	9.03386e-06	11864	24	order
genus.Bifidobacterium.id.436	2	136734569	rs78274583	C	T	0.0731874	0.0163428	9.03151e-06	14778	24	genus
genus.Ruminococcus1.id.11373	2	10535063	rs7584523	A	T	0.0500775	0.0112825	9.03059e-06	16584	24	genus
genus.Bilophila.id.3170	1	103324881	rs1261690	C	T	-0.0704803	0.0158314	9.02907e-06	12856	24	genus
family.Porphyromonadaceae.id.943	3	189857794	rs2667697	G	A	0.0544509	0.0121117	9.0276e-06	18028	24	family
genus.Eggerthella.id.819	4	70483957	rs2877457	A	G	-0.093486	0.0210208	9.02708e-06	5083	21	genus
class.Coriobacteriia.id.809	3	11654412	rs2442778	A	G	-0.116408	0.0258545	9.02703e-06	13472	16	class
family.Coriobacteriaceae.id.811	3	11654412	rs2442778	A	G	-0.116408	0.0258545	9.02703e-06	13472	16	family
order.Coriobacteriales.id.810	3	11654412	rs2442778	A	G	-0.116408	0.0258545	9.02703e-06	13472	16	order
genus.Oscillibacter.id.2063	6	28629873	rs6925714	C	T	-0.0673426	0.0150662	9.0262e-06	8930	23	genus
class.Actinobacteria.id.419	22	35561670	rs134327	G	A	0.103808	0.0235186	9.02308e-06	14302	20	class
class.Bacilli.id.1673	12	100582783	rs2559847	C	T	-0.0989782	0.0219742	9.02285e-06	16026	21	class
genus.FamilyXIIIAD3011group.id.11293	4	38917830	rs11736617	A	G	-0.0759493	0.0172101	9.02048e-06	13778	23	genus
order.Desulfovibrionales.id.3156	8	57867671	rs55744759	G	A	-0.0773942	0.0170877	9.01945e-06	15144	24	order
genus.Lachnoclostridium.id.11308	20	19321537	rs6035302	G	C	-0.0484099	0.0108773	9.01917e-06	17842	23	genus
family.Rhodospirillaceae.id.2717	10	2662611	rs11598665	G	A	0.10419	0.023958	9.01787e-06	8501	22	family
genus.Bifidobacterium.id.436	2	136571852	rs60253740	G	T	0.0731735	0.0160568	9.01671e-06	14666	23	genus
genus.LachnospiraceaeUCG001.id.11321	17	36155074	rs7213933	A	T	-0.0816269	0.01838	9.01671e-06	9961	23	genus
genus.Anaerotruncus.id.2054	14	77503443	rs12431415	G	A	0.0535454	0.0118921	9.01658e-06	16549	24	genus
genus.Streptococcus.id.1853	10	28594235	rs3847387	G	A	0.0935281	0.0211782	9.01523e-06	15292	21	genus
order.Burkholderiales.id.2874	13	58600727	rs9563571	T	C	-0.0485136	0.0109753	9.01505e-06	17097	24	order
genus.unknowngenus.id.2041	1	217550380	rs2646837	T	C	-0.0854059	0.0189051	9.01435e-06	7944	23	genus
genus..Ruminococcusgnavusgroup.id.14376	5	18691634	rs16886734	T	C	-0.0890721	0.0202638	9.01349e-06	6401	24	genus
genus.ErysipelotrichaceaeUCG003.id.11384	8	91752887	rs73307288	T	C	0.118461	0.0269422	9.0117e-06	12542	17	genus
genus.Ruminiclostridium6.id.11356	11	40274933	rs1452465	C	T	0.0598574	0.013652	9.01001e-06	13381	24	genus
genus.RuminococcaceaeUCG009.id.11366	16	1979831	rs758191	G	T	0.17702	0.0375113	9.00992e-06	5829	16	genus
genus.Enterorhabdus.id.820	6	37564952	rs7753616	G	A	-0.0738179	0.0166356	9.00897e-06	7524	22	genus
order.Rhodospirillales.id.2667	4	134192918	rs74354280	T	C	-0.0890642	0.0203091	9.0088e-06	8603	23	order
family.unknownfamily.id.1000006161	14	39532438	rs72671372	G	A	0.165275	0.0370902	9.00872e-06	4887	21	family
genus.unknowngenus.id.1000006162	14	39532438	rs72671372	G	A	0.165275	0.0370902	9.00872e-06	4887	21	genus
order.NB1n.id.3953	14	39532438	rs72671372	G	A	0.165275	0.0370902	9.00872e-06	4887	21	order
family.Rhodospirillaceae.id.2717	4	134238544	rs17022723	T	C	-0.0983302	0.0224693	9.00863e-06	8501	22	family
genus.Odoribacter.id.952	15	58066285	rs491296	C	A	0.0518068	0.0116788	9.00732e-06	14679	24	genus
family.FamilyXIII.id.1957	4	161989241	rs13128396	C	G	-0.0591077	0.0135188	9.00686e-06	16641	23	family
genus.Catenibacterium.id.2153	7	57354153	rs56327358	G	A	0.126269	0.0285223	9.00474e-06	3239	17	genus
family.Prevotellaceae.id.960	12	21409819	rs11045907	A	T	-0.0596511	0.0135476	9.00389e-06	14871	24	family
genus.unknowngenus.id.826	5	83419996	rs10060821	C	T	0.0624208	0.0140818	9.00351e-06	13275	24	genus
genus.Anaerofilum.id.2053	12	117826077	rs10744894	A	G	-0.0908072	0.0205805	9.00331e-06	5051	22	genus
order.Desulfovibrionales.id.3156	8	57865378	rs72647048	C	T	-0.0772459	0.0170876	9.00294e-06	15144	24	order
genus.Sellimonas.id.14369	7	111497826	rs1476517	G	A	-0.11927	0.0269541	9.00142e-06	3154	21	genus
genus.ChristensenellaceaeR.7group.id.11283	7	118085945	rs17141339	A	G	0.109184	0.0252042	8.99984e-06	12719	19	genus
genus.ChristensenellaceaeR.7group.id.11283	7	118086321	rs62467082	C	T	0.109184	0.0252042	8.99984e-06	12719	19	genus
genus.Bifidobacterium.id.436	22	18354272	rs5746486	C	T	-0.0536216	0.0120801	8.99955e-06	14778	24	genus
genus.Sutterella.id.2896	6	18584492	rs6938698	G	T	-0.0590488	0.0133928	8.9975e-06	13254	24	genus
class.Methanobacteria.id.119	11	89347010	rs11018664	G	A	0.109896	0.0250545	8.99642e-06	3698	16	class
family.Methanobacteriaceae.id.121	11	89347010	rs11018664	G	A	0.109896	0.0250545	8.99642e-06	3698	16	family
order.Methanobacteriales.id.120	11	89347010	rs11018664	G	A	0.109896	0.0250545	8.99642e-06	3698	16	order
order.Clostridiales.id.1863	4	161526396	rs10517722	G	C	0.0655999	0.014838	8.99613e-06	18339	24	order
phylum.Euryarchaeota.id.55	3	15056858	rs7635580	G	A	-0.18483	0.0408627	8.99557e-06	3546	15	phylum
genus.RuminococcaceaeUCG014.id.11371	2	119463709	rs466005	A	T	-0.0569648	0.0126695	8.99416e-06	14403	24	genus
genus.Lactococcus.id.1851	2	54160282	rs10432674	A	G	-0.134191	0.0309509	8.99397e-06	4055	22	genus
genus.Ruminiclostridium6.id.11356	4	36478011	rs35362464	A	C	0.0720077	0.0165387	8.99138e-06	13308	23	genus
genus.Methanobrevibacter.id.123	11	89348133	rs4753222	G	A	0.111985	0.0254355	8.99101e-06	3586	16	genus
genus..Eubacteriumrectalegroup.id.14374	1	234529552	rs2175594	C	T	0.0481507	0.0108277	8.99036e-06	17351	24	genus
genus.RuminococcaceaeUCG014.id.11371	2	119463148	rs457444	G	A	-0.0569363	0.012669	8.99006e-06	14403	24	genus
family.Veillonellaceae.id.2172	5	38348573	rs2561115	C	A	-0.0831779	0.0186347	8.98962e-06	15976	24	family
genus.Erysipelatoclostridium.id.11381	5	77815305	rs2114977	G	C	-0.0661284	0.0148434	8.98924e-06	9725	23	genus
class.Bacilli.id.1673	4	98018211	rs11097541	G	A	-0.05116	0.0114757	8.9888e-06	17376	24	class
order.Bacillales.id.1674	14	49000806	rs12434451	T	G	-0.139371	0.0320637	8.98848e-06	3239	20	order
family.Alcaligenaceae.id.2875	13	58394849	rs8000825	G	A	-0.0492122	0.011148	8.98841e-06	16810	24	family
genus.RuminococcaceaeUCG004.id.11362	3	54483255	rs73089465	C	A	0.0902556	0.0202467	8.98637e-06	9502	23	genus
genus.Anaerotruncus.id.2054	13	38062068	rs12584670	T	C	0.0813646	0.0192763	8.98458e-06	16566	24	genus
genus..Eubacteriumbrachygroup.id.11296	10	93820337	rs2797645	A	C	-0.11219	0.0251934	8.98332e-06	4000	19	genus
genus.LachnospiraceaeFCS020group.id.11314	6	71966268	rs4452603	G	T	0.0604208	0.0135965	8.9819e-06	13487	22	genus
genus.Coprobacter.id.949	15	91208418	rs62025078	T	G	0.0993866	0.0222556	8.98119e-06	6759	22	genus
genus.Olsenella.id.822	20	19968533	rs1983198	T	A	0.119022	0.0270337	8.97935e-06	3705	13	genus
class.Melainabacteria.id.1589	1	230521031	rs11806158	C	A	-0.0819637	0.0186494	8.97831e-06	5887	24	class
genus.Marvinbryantia.id.2005	1	211396420	rs3111246	C	G	0.0660462	0.0150081	8.97615e-06	11709	22	genus
phylum.Cyanobacteria.id.1500	3	14302318	rs7644367	G	A	-0.117582	0.0266792	8.9753e-06	6922	23	phylum
family.Prevotellaceae.id.960	1	99470269	rs12057990	T	C	0.0589878	0.0132268	8.9748e-06	14867	24	family
family.unknownfamily.id.1000005471	1	109871787	rs10745352	C	T	-0.0686084	0.0156537	8.97394e-06	9973	21	family
genus.unknowngenus.id.1000005472	1	109871787	rs10745352	C	T	-0.0686084	0.0156537	8.97394e-06	9973	21	genus
order.MollicutesRF9.id.11579	1	109871787	rs10745352	C	T	-0.0686084	0.0156537	8.97394e-06	9973	21	order
genus.Prevotella9.id.11183	1	14161251	rs2495052	G	A	0.0838978	0.0188523	8.97142e-06	9790	23	genus
genus.Escherichia.Shigella.id.3504	17	14173597	rs9914886	T	G	-0.133719	0.030268	8.97117e-06	9990	18	genus
genus.Eisenbergiella.id.11304	11	23997478	rs16911971	G	A	0.125812	0.0285442	8.96871e-06	5583	23	genus
genus.Paraprevotella.id.962	17	69139583	rs11655006	A	G	-0.078084	0.0172896	8.96535e-06	7179	24	genus
genus.Alistipes.id.968	13	38054867	rs7995332	C	A	0.0708113	0.0170516	8.96521e-06	17571	24	genus
order.Burkholderiales.id.2874	13	58600859	rs9563572	C	T	-0.0485497	0.0109745	8.96413e-06	17097	24	order
genus.Butyrivibrio.id.1993	1	235622693	rs36073314	A	G	0.176319	0.0393209	8.96332e-06	3482	20	genus
genus.Lactobacillus.id.1837	2	199312684	rs12693845	T	C	-0.0805447	0.0177429	8.9632e-06	6958	24	genus
genus.Erysipelatoclostridium.id.11381	9	90600275	rs4302942	A	G	-0.0638865	0.0143138	8.96306e-06	9783	24	genus
class.Mollicutes.id.3920	8	59479767	rs10504256	G	A	0.0633151	0.0140841	8.96178e-06	11390	24	class
phylum.Tenericutes.id.3919	8	59479767	rs10504256	G	A	0.0633151	0.0140841	8.96178e-06	11390	24	phylum
genus.RuminococcaceaeUCG003.id.11361	7	97338452	rs2523138	A	G	-0.0535104	0.0120794	8.96e-06	14409	24	genus
genus.Olsenella.id.822	20	19966253	rs6046515	T	C	0.119568	0.0271023	8.9585e-06	3705	13	genus
genus.Fusicatenibacter.id.11305	18	10370596	rs206581	G	A	-0.0568339	0.0127894	8.95756e-06	17384	24	genus
genus.RuminococcaceaeUCG003.id.11361	1	13798796	rs3013098	A	G	-0.0535417	0.012069	8.95672e-06	14409	24	genus
class.Verrucomicrobiae.id.4029	1	105428018	rs12024893	A	G	0.0632617	0.0142227	8.95559e-06	11864	24	class
order.Verrucomicrobiales.id.4030	1	105428018	rs12024893	A	G	0.0632617	0.0142227	8.95559e-06	11864	24	order
family.Bacteroidaceae.id.917	13	24909900	rs78280928	G	A	0.0567265	0.0129346	8.95305e-06	18184	23	family
genus.Bacteroides.id.918	13	24909900	rs78280928	G	A	0.0567265	0.0129346	8.95305e-06	18184	23	genus
genus.Coprococcus1.id.11301	2	22079770	rs1519491	C	T	0.0499197	0.0113558	8.95283e-06	16733	24	genus
family.Oxalobacteraceae.id.2966	9	87493755	rs10868235	T	C	0.0877484	0.0197112	8.95243e-06	5165	23	family
genus.unknowngenus.id.2001	8	70927624	rs455041	A	T	0.0857379	0.019513	8.95211e-06	9531	21	genus
genus.Coprococcus1.id.11301	7	132559104	rs7795435	C	G	-0.0534626	0.0119179	8.95014e-06	16732	24	genus
genus.Terrisporobacter.id.11348	3	144148905	rs2569953	C	A	-0.0775591	0.0174641	8.95009e-06	6637	18	genus
family.Alcaligenaceae.id.2875	7	104217359	rs67623980	C	T	-0.0605029	0.0134804	8.94963e-06	16806	24	family
genus.Sellimonas.id.14369	3	41958161	rs12108049	A	G	-0.159749	0.035791	8.94956e-06	3140	20	genus
genus.RuminococcaceaeUCG003.id.11361	1	13798945	rs3124989	T	C	-0.0535029	0.0120649	8.94908e-06	14409	24	genus
family.Bifidobacteriaceae.id.433	18	4304557	rs558520	T	C	0.0713608	0.0164781	8.94869e-06	14915	24	family
order.Bifidobacteriales.id.432	18	4304557	rs558520	T	C	0.0713608	0.0164781	8.94869e-06	14915	24	order
genus.Adlercreutzia.id.812	7	48850787	rs4557646	C	T	0.137209	0.030815	8.94797e-06	8107	21	genus
genus..Eubacteriumruminantiumgroup.id.11340	1	88518243	rs12117793	T	A	0.0717461	0.0160936	8.94783e-06	7738	24	genus
order.Burkholderiales.id.2874	13	58573937	rs7996696	G	A	-0.0485784	0.0109799	8.94655e-06	17096	24	order
family.Porphyromonadaceae.id.943	14	63386516	rs1980561	G	A	-0.0485289	0.0109284	8.94542e-06	18028	24	family
genus.Collinsella.id.815	11	107113815	rs11600657	G	T	-0.0529031	0.0118847	8.94514e-06	14334	23	genus
genus.Desulfovibrio.id.3173	2	198099216	rs6758756	C	T	0.101493	0.0226826	8.94297e-06	8776	22	genus
class.Actinobacteria.id.419	5	428785	rs72717410	A	T	0.0524327	0.0115676	8.94282e-06	16312	24	class
genus.Eggerthella.id.819	15	65691324	rs67490567	C	T	0.108495	0.0245457	8.94216e-06	5083	21	genus
genus.Ruminiclostridium9.id.11357	19	34375757	rs2377294	G	T	-0.0881268	0.0200126	8.9386e-06	16716	24	genus
family.Rikenellaceae.id.967	21	40584412	rs8132424	A	T	-0.0474743	0.0106797	8.93771e-06	17680	24	family
genus.Lactococcus.id.1851	2	54108783	rs12621783	C	T	-0.183654	0.0429403	8.93763e-06	3787	19	genus
genus.Intestinimonas.id.2062	3	17186500	rs6784625	C	T	-0.0594486	0.0132919	8.937e-06	11766	23	genus
order.Lactobacillales.id.1800	14	97525875	rs13379080	T	C	-0.0802551	0.0180826	8.93539e-06	17184	23	order
genus.Prevotella9.id.11183	18	71992502	rs7237249	T	C	-0.0823764	0.0182126	8.93303e-06	10271	24	genus
order.Actinomycetales.id.420	12	7958110	rs12831981	T	G	0.077399	0.0174508	8.93146e-06	7711	22	order
class.Actinobacteria.id.419	2	136734569	rs78274583	C	T	0.0690581	0.0154737	8.92993e-06	16313	24	class
genus.Roseburia.id.2012	1	145655256	rs147990086	G	A	-0.0578936	0.01324	8.92942e-06	17840	24	genus
genus..Ruminococcustorquesgroup.id.14377	15	25326425	rs1972694	A	T	-0.0614094	0.0137321	8.92829e-06	17353	23	genus
family.Lachnospiraceae.id.1987	19	29409179	rs889344	C	G	-0.0491144	0.0112499	8.92807e-06	18340	24	family
genus.unknowngenus.id.2001	8	70928887	rs428200	G	A	0.0862256	0.0193477	8.92767e-06	9531	21	genus
genus.FamilyXIIIAD3011group.id.11293	6	32695336	rs9276029	G	A	-0.0811384	0.0185669	8.92766e-06	13566	22	genus
genus..Clostridiuminnocuumgroup.id.14397	12	30268485	rs10506058	G	A	0.0997048	0.0221926	8.92443e-06	4163	20	genus
genus..Eubacteriumruminantiumgroup.id.11340	9	2539495	rs482376	C	T	0.0807967	0.0180051	8.92432e-06	7265	23	genus
class.Bacilli.id.1673	8	10132395	rs2975655	G	A	-0.0545184	0.0123388	8.92267e-06	17377	24	class
class.Actinobacteria.id.419	6	14617591	rs857444	T	C	0.0509553	0.011539	8.92233e-06	16312	24	class
class.Actinobacteria.id.419	2	161608676	rs11682960	C	T	0.0500233	0.0112071	8.92057e-06	16307	24	class
genus.RikenellaceaeRC9gutgroup.id.11191	11	102444131	rs2408405	G	A	0.110971	0.0246742	8.92022e-06	3333	18	genus
genus.Barnesiella.id.944	6	148601905	rs11155559	C	T	0.0956023	0.0212961	8.91914e-06	13383	21	genus
genus..Ruminococcustorquesgroup.id.14377	12	56372021	rs34273234	C	T	0.0867309	0.0198033	8.91507e-06	17011	23	genus
genus.Dorea.id.1997	6	74607842	rs1370438	C	A	0.0503708	0.0112864	8.91354e-06	17610	24	genus
genus.Terrisporobacter.id.11348	19	17030668	rs773921	C	A	-0.0832581	0.0186444	8.91014e-06	6637	18	genus
genus.Tyzzerella3.id.11335	10	46096871	rs73291115	A	G	-0.212972	0.047761	8.90968e-06	3857	14	genus
family.Streptococcaceae.id.1850	17	61034698	rs2533008	G	C	-0.0493715	0.0110864	8.90949e-06	16623	24	family
genus..Eubacteriumnodatumgroup.id.11297	7	64894137	rs10263623	T	C	0.193496	0.0439023	8.90706e-06	3080	18	genus
genus.unknowngenus.id.2041	1	217553774	rs2646840	G	A	-0.0877498	0.0192813	8.90684e-06	7940	23	genus
genus.Senegalimassilia.id.11160	2	206654123	rs1990708	C	A	-0.109619	0.0247785	8.90578e-06	6923	22	genus
class.Betaproteobacteria.id.2867	4	23590530	rs34203874	C	T	0.0898478	0.0199169	8.9051e-06	17085	23	class
genus.Peptococcus.id.2037	14	58015285	rs62003651	A	G	0.105	0.0233848	8.90493e-06	5482	22	genus
genus.RuminococcaceaeUCG005.id.11363	1	187937724	rs6674919	G	A	0.0568281	0.0127549	8.9048e-06	16103	24	genus
genus.ErysipelotrichaceaeUCG003.id.11384	18	46640954	rs9963666	T	G	-0.0932323	0.0210789	8.90365e-06	14432	23	genus
family.Rhodospirillaceae.id.2717	4	134239147	rs61350907	T	A	-0.0984438	0.0224739	8.90275e-06	8501	22	family
genus.RuminococcaceaeUCG005.id.11363	14	94632615	rs4900222	A	T	0.0629555	0.0143874	8.90264e-06	16098	24	genus
phylum.Firmicutes.id.1672	19	22854729	rs58880850	A	C	-0.0686447	0.0157821	8.90196e-06	18340	24	phylum
family.Oxalobacteraceae.id.2966	7	1797118	rs56097943	G	A	0.180188	0.0401354	8.90075e-06	4780	20	family
family.Rhodospirillaceae.id.2717	5	27940068	rs2162883	T	C	0.087627	0.0194986	8.90026e-06	8500	22	family
order.Burkholderiales.id.2874	13	58561539	rs9537900	A	G	-0.0486256	0.0109763	8.89987e-06	17097	24	order
genus.Enterorhabdus.id.820	7	89709883	rs2051957	T	C	0.0843291	0.0189864	8.89859e-06	7524	22	genus
genus.Coprobacter.id.949	12	98283268	rs12231438	G	T	-0.101899	0.0226961	8.89726e-06	6364	21	genus
genus.RuminococcaceaeUCG014.id.11371	2	119470288	rs332731	A	G	-0.0571154	0.0126651	8.89696e-06	14403	24	genus
genus.Peptococcus.id.2037	4	35377801	rs441637	T	C	-0.0984192	0.0219113	8.89505e-06	5656	23	genus
class.Gammaproteobacteria.id.3303	1	186502694	rs12404135	G	A	-0.0788843	0.0172415	8.89485e-06	15231	23	class
genus.RikenellaceaeRC9gutgroup.id.11191	7	73278482	rs13223944	C	T	-0.117416	0.0265523	8.89396e-06	3220	17	genus
genus.RuminococcaceaeUCG014.id.11371	2	119470084	rs420342	T	G	-0.0571105	0.0126669	8.89319e-06	14403	24	genus
class.Bacteroidia.id.912	2	213191389	rs1505366	G	T	-0.107337	0.0241244	8.89247e-06	11853	17	class
order.Bacteroidales.id.913	2	213191389	rs1505366	G	T	-0.107337	0.0241244	8.89247e-06	11853	17	order
genus.Paraprevotella.id.962	1	195986150	rs2923900	C	T	0.103347	0.0228491	8.89219e-06	7173	24	genus
family.Alcaligenaceae.id.2875	7	111285025	rs2613606	T	C	-0.0486294	0.0110218	8.89205e-06	16805	24	family
genus.LachnospiraceaeFCS020group.id.11314	4	165796115	rs7684654	G	C	0.05449	0.0122606	8.89037e-06	13768	24	genus
genus..Eubacteriumcoprostanoligenesgroup.id.11375	7	33603146	rs1020520	G	T	-0.0590705	0.0132929	8.88975e-06	17371	24	genus
family.Rhodospirillaceae.id.2717	10	113372319	rs12771052	A	G	0.0703343	0.015894	8.88807e-06	8499	22	family
genus..Ruminococcusgnavusgroup.id.14376	5	18697557	rs10043038	G	A	-0.0895836	0.0202843	8.88794e-06	6397	24	genus
genus.Coprococcus2.id.11302	20	49265488	rs7266126	C	T	0.106562	0.0238307	8.88741e-06	10932	22	genus
family.Lactobacillaceae.id.1836	1	16773387	rs820999	G	T	-0.0758291	0.0170151	8.88562e-06	7058	24	family
genus.Phascolarctobacterium.id.2168	4	17051156	rs11929846	C	T	-0.0697199	0.0157969	8.88416e-06	11114	24	genus
family.FamilyXIII.id.1957	4	161987993	rs34495163	A	G	-0.0593969	0.013517	8.88249e-06	16643	23	family
genus.LachnospiraceaeFCS020group.id.11314	4	165796146	rs7684645	G	A	0.0544461	0.0122636	8.88141e-06	13767	24	genus
family.Bifidobacteriaceae.id.433	2	136413225	rs189135960	C	T	0.092581	0.0201992	8.8802e-06	14915	24	family
order.Bifidobacteriales.id.432	2	136413225	rs189135960	C	T	0.092581	0.0201992	8.8802e-06	14915	24	order
genus..Eubacteriumhalliigroup.id.11338	3	195248350	rs76557701	G	A	0.151618	0.0351482	8.87962e-06	7712	8	genus
genus.Erysipelatoclostridium.id.11381	5	77809483	rs11744565	T	C	-0.064196	0.0144398	8.87768e-06	9725	23	genus
family.Rikenellaceae.id.967	9	86054605	rs61424289	T	C	-0.0867954	0.0197517	8.87768e-06	17679	24	family
genus.Veillonella.id.2198	22	45602573	rs9615062	T	G	-0.0668208	0.0149814	8.87765e-06	9278	24	genus
class.Actinobacteria.id.419	2	136593498	rs76097170	C	T	0.0668554	0.014899	8.87558e-06	16310	24	class
genus.Alistipes.id.968	7	62408238	rs67853823	C	T	-0.0481632	0.0108228	8.87555e-06	17570	24	genus
genus.LachnospiraceaeFCS020group.id.11314	3	166126639	rs9809054	C	G	0.0570781	0.0128083	8.8751e-06	13772	24	genus
class.Bacilli.id.1673	16	1012750	rs7187700	G	A	0.0557443	0.0126762	8.87413e-06	17377	24	class
genus.Streptococcus.id.1853	8	10126348	rs4260895	A	C	-0.0557249	0.0126184	8.87399e-06	16387	24	genus
genus.Ruminococcus1.id.11373	2	10535481	rs11686947	G	A	0.050119	0.0112818	8.87391e-06	16586	24	genus
family.Clostridiaceae1.id.1869	3	111457016	rs10804492	C	T	-0.0606014	0.0136268	8.87282e-06	14253	24	family
genus.Allisonella.id.2174	10	122413451	rs7898615	G	T	0.167966	0.0373586	8.87277e-06	3212	18	genus
genus.unknowngenus.id.1868	2	122843800	rs2862840	A	G	-0.0669058	0.0149441	8.87164e-06	10301	23	genus
family.Clostridiaceae1.id.1869	1	101816579	rs4908133	T	C	-0.0534259	0.0119442	8.87031e-06	14251	24	family
genus..Eubacteriumruminantiumgroup.id.11340	5	33895326	rs10521010	T	C	-0.163044	0.0388685	8.86812e-06	4753	14	genus
genus.RuminococcaceaeUCG014.id.11371	2	119463896	rs455616	G	C	-0.057004	0.0126685	8.86669e-06	14403	24	genus
genus.Parabacteroides.id.954	6	165969505	rs11965579	C	G	0.162824	0.0381863	8.86592e-06	3890	6	genus
genus.Adlercreutzia.id.812	17	48884877	rs1468569	G	A	0.0718063	0.0161501	8.86414e-06	8243	22	genus
class.Mollicutes.id.3920	2	157524035	rs13023735	A	G	0.0625199	0.0141793	8.86292e-06	11389	24	class
phylum.Tenericutes.id.3919	2	157524035	rs13023735	A	G	0.0625199	0.0141793	8.86292e-06	11389	24	phylum
order.Bacillales.id.1674	4	127709799	rs79431317	T	G	-0.157787	0.0355045	8.86208e-06	3061	18	order
genus..Eubacteriumxylanophilumgroup.id.14375	9	130360660	rs10987693	C	T	-0.103327	0.0232679	8.86136e-06	12930	23	genus
order.Bacillales.id.1674	11	38085711	rs11034576	G	A	0.205765	0.0453311	8.85974e-06	3076	19	order
family.Prevotellaceae.id.960	1	210685267	rs74999593	G	A	-0.0754887	0.0165789	8.85913e-06	14769	23	family
genus.Butyrivibrio.id.1993	9	119693164	rs16934069	C	T	-0.133784	0.0299444	8.8591e-06	3482	20	genus
phylum.Cyanobacteria.id.1500	15	100880888	rs2585223	C	T	0.111364	0.0247743	8.85734e-06	6911	23	phylum
order.Burkholderiales.id.2874	20	30583907	rs74840119	G	C	-0.0905426	0.0203806	8.85456e-06	16132	21	order
genus.Tyzzerella3.id.11335	11	87588698	rs10898797	T	C	0.12238	0.0274683	8.85446e-06	5387	23	genus
genus.Coprococcus2.id.11302	4	131125809	rs6819699	C	T	-0.061706	0.0138012	8.85381e-06	11009	23	genus
genus.ErysipelotrichaceaeUCG003.id.11384	8	91745807	rs7009613	G	C	0.118525	0.0269273	8.85235e-06	12542	17	genus
family.Streptococcaceae.id.1850	7	46774896	rs11764382	G	A	-0.0633677	0.0142652	8.85153e-06	16627	24	family
genus.Eisenbergiella.id.11304	10	109417101	rs12257723	C	A	-0.0952742	0.0211569	8.85121e-06	5582	23	genus
genus.Subdoligranulum.id.2070	4	48991182	rs28590759	C	A	-0.0509794	0.0115814	8.85057e-06	17591	24	genus
genus.Odoribacter.id.952	11	6848360	rs16918425	T	A	0.0999781	0.0223785	8.85048e-06	13689	20	genus
class.Gammaproteobacteria.id.3303	2	167918547	rs16852925	C	G	0.0628075	0.014378	8.85006e-06	16019	24	class
genus.Clostridiumsensustricto1.id.1873	1	83252771	rs11586026	T	A	0.110967	0.0250498	8.84988e-06	13095	21	genus
genus.Butyricimonas.id.945	10	72715960	rs1485997	A	G	0.0622047	0.0140428	8.84906e-06	10737	24	genus
order.Burkholderiales.id.2874	7	111292983	rs976935	C	A	-0.0482299	0.0109293	8.84891e-06	17090	24	order
family.Alcaligenaceae.id.2875	6	138304169	rs7768419	A	G	0.126082	0.0280909	8.84859e-06	11659	14	family
genus.RuminococcaceaeUCG003.id.11361	8	82037251	rs11778780	G	C	-0.0594831	0.0133813	8.84739e-06	14412	24	genus
genus.LachnospiraceaeUCG008.id.11328	3	100491317	rs13089098	G	A	-0.110046	0.0246865	8.84555e-06	6577	18	genus
genus.unknowngenus.id.1868	2	122846987	rs1922178	T	G	-0.0669938	0.014943	8.84552e-06	10301	23	genus
order.Clostridiales.id.1863	20	50803760	rs7269302	T	A	-0.0965346	0.0212006	8.84345e-06	17405	21	order
class.Alphaproteobacteria.id.2379	12	89471235	rs7960664	A	G	0.0969489	0.0215149	8.84301e-06	9596	23	class
genus.Barnesiella.id.944	1	206230161	rs28483632	T	C	-0.0811573	0.0187463	8.84238e-06	14207	24	genus
genus.Alloprevotella.id.961	21	40993008	rs34619204	A	G	-0.156037	0.0344392	8.8419e-06	3003	17	genus
class.Actinobacteria.id.419	5	18018467	rs6893855	A	C	-0.0771441	0.0173568	8.84067e-06	16312	24	class
order.Burkholderiales.id.2874	13	58599977	rs74692987	G	A	-0.0544635	0.0125187	8.84062e-06	16664	23	order
genus.Blautia.id.1992	7	68396262	rs117001700	C	T	0.196414	0.0441122	8.83912e-06	4965	6	genus
family.Actinomycetaceae.id.421	12	7958110	rs12831981	T	G	0.077443	0.0174519	8.83839e-06	7710	22	family
class.Actinobacteria.id.419	5	448291	rs72717436	C	A	0.0525543	0.0115442	8.83679e-06	16312	24	class
genus.Sellimonas.id.14369	3	41851559	rs73077365	T	C	-0.160565	0.035832	8.83597e-06	3140	20	genus
genus.Parabacteroides.id.954	2	38037203	rs72893646	T	A	-0.0715594	0.0156668	8.83391e-06	16508	23	genus
genus.ChristensenellaceaeR.7group.id.11283	19	35880453	rs10425605	T	C	0.0493113	0.0110789	8.83311e-06	16324	24	genus
genus.Akkermansia.id.4037	4	95003641	rs28858161	T	C	0.0625545	0.0141865	8.82664e-06	11863	24	genus
genus.Ruminococcus1.id.11373	2	119481372	rs4849717	A	T	0.132764	0.0299816	8.82616e-06	10484	16	genus
genus.Olsenella.id.822	1	179315357	rs2152319	A	C	-0.104938	0.0234289	8.82308e-06	3739	14	genus
genus.Ruminiclostridium5.id.11355	2	103755970	rs73002572	C	G	0.181548	0.0414078	8.8222e-06	3761	7	genus
phylum.Actinobacteria.id.400	16	89248299	rs34284163	T	A	-0.0603312	0.0136851	8.82113e-06	17987	24	phylum
genus.Ruminiclostridium5.id.11355	10	12840895	rs1556409	G	C	0.049674	0.0111772	8.82047e-06	17396	24	genus
genus.Blautia.id.1992	6	9298640	rs16892041	C	T	-0.0622605	0.0141804	8.82028e-06	18276	24	genus
family.Christensenellaceae.id.1866	7	120333701	rs77867022	T	G	-0.160443	0.0379589	8.81983e-06	4033	8	family
genus.ErysipelotrichaceaeUCG003.id.11384	18	46663620	rs11082735	T	C	-0.0941763	0.0213406	8.8165e-06	14432	23	genus
phylum.Verrucomicrobia.id.3982	1	41074392	rs61779206	C	T	-0.073434	0.016379	8.81528e-06	12088	23	phylum
class.Bacilli.id.1673	3	4802165	rs7627280	T	C	0.0511208	0.0114648	8.8146e-06	17375	24	class
genus.RuminococcaceaeUCG005.id.11363	2	239509030	rs7586445	A	G	0.0782349	0.0176458	8.8145e-06	15099	21	genus
genus.CandidatusSoleaferrea.id.11350	6	109338161	rs12205061	T	C	-0.120393	0.0278671	8.81273e-06	6145	23	genus
genus.Butyricimonas.id.945	5	62091668	rs2591801	A	G	0.0631558	0.0142547	8.81109e-06	10737	24	genus
family.FamilyXIII.id.1957	1	186910889	rs10911961	A	G	-0.0637305	0.0141533	8.80561e-06	16737	24	family
order.Burkholderiales.id.2874	13	58564927	rs1036451	T	C	-0.0486	0.0109786	8.80496e-06	17096	24	order
genus.Faecalibacterium.id.2057	1	14201546	rs12753492	C	A	0.0641305	0.0149933	8.80273e-06	17525	22	genus
family.FamilyXIII.id.1957	4	161997726	rs13148852	A	G	-0.0587054	0.0134725	8.80259e-06	16737	24	family
family.FamilyXIII.id.1957	4	161993301	rs11937660	T	A	-0.0586027	0.0134618	8.80073e-06	16737	24	family
genus.Dorea.id.1997	3	6826520	rs345219	G	T	-0.0497368	0.0112621	8.8006e-06	17215	23	genus
genus.LachnospiraceaeUCG004.id.11324	17	75260754	rs868697	C	A	0.100493	0.0226236	8.79968e-06	14014	23	genus
genus..Eubacteriumventriosumgroup.id.11341	14	45034115	rs8020950	G	C	-0.0526103	0.0118568	8.79943e-06	15289	24	genus
family.Bifidobacteriaceae.id.433	2	137603404	rs10496759	C	G	0.0637133	0.0144305	8.79796e-06	14914	24	family
order.Bifidobacteriales.id.432	2	137603404	rs10496759	C	G	0.0637133	0.0144305	8.79796e-06	14914	24	order
genus.Peptococcus.id.2037	14	57962977	rs2346471	A	G	0.105222	0.0237362	8.79649e-06	5483	22	genus
genus.Lachnoclostridium.id.11308	8	59382715	rs7005978	G	A	-0.050404	0.0113642	8.79474e-06	17920	24	genus
genus.Erysipelatoclostridium.id.11381	11	36871523	rs2901723	A	C	0.0641339	0.0144295	8.79469e-06	9662	23	genus
order.Clostridiales.id.1863	4	161527350	rs6536525	G	C	0.0658184	0.0148539	8.7945e-06	18339	24	order
phylum.Lentisphaerae.id.2238	3	6223568	rs73113483	A	T	-0.131681	0.0288503	8.79384e-06	4723	22	phylum
genus.Sellimonas.id.14369	7	111500843	rs10229799	C	T	-0.119208	0.0269347	8.79216e-06	3154	21	genus
genus.unknowngenus.id.959	7	22843553	rs66473610	G	T	0.181405	0.0401061	8.79131e-06	4059	17	genus
genus..Eubacteriumxylanophilumgroup.id.14375	17	66686902	rs76813986	T	C	-0.0899856	0.0200079	8.79072e-06	13256	23	genus
family.Rikenellaceae.id.967	6	100244667	rs9389714	T	C	-0.0636841	0.0143416	8.79066e-06	17680	24	family
genus.Parasutterella.id.2892	15	67327389	rs7170170	T	C	0.0593843	0.0133063	8.79046e-06	11383	24	genus
genus.Desulfovibrio.id.3173	2	198096167	rs35710712	T	C	0.0991186	0.022425	8.78959e-06	8776	22	genus
genus.Butyrivibrio.id.1993	1	235611093	rs6429094	A	G	0.171351	0.0382778	8.78885e-06	3482	20	genus
genus.RuminococcaceaeUCG009.id.11366	7	32001658	rs6952633	A	G	0.0729258	0.0166778	8.78848e-06	7511	23	genus
class.Gammaproteobacteria.id.3303	3	18615903	rs75101789	T	C	0.0729012	0.0163003	8.78789e-06	16024	24	class
phylum.Actinobacteria.id.400	16	81776276	rs10871420	A	G	0.0492363	0.0110731	8.78742e-06	17990	24	phylum
order.Rhodospirillales.id.2667	10	2667486	rs56021351	G	C	0.101265	0.0234234	8.78726e-06	8600	23	order
family.ClostridialesvadinBB60group.id.11286	17	58183556	rs7215860	G	A	0.135619	0.0296269	8.78628e-06	9690	21	family
genus.unknowngenus.id.1000000073	17	58183556	rs7215860	G	A	0.135619	0.0296269	8.78628e-06	9690	21	genus
genus.Ruminococcus2.id.11374	4	24661074	rs61791567	G	A	-0.05213	0.0118216	8.7846e-06	14924	23	genus
genus.Prevotella9.id.11183	2	91954502	rs72815774	C	T	-0.176186	0.0393068	8.78291e-06	5728	14	genus
genus.Ruminiclostridium9.id.11357	3	158313003	rs1435643	C	T	-0.051241	0.0114407	8.78096e-06	16725	24	genus
genus.LachnospiraceaeFCS020group.id.11314	4	165785907	rs13108212	T	C	0.054948	0.0123657	8.78058e-06	13542	23	genus
genus.Peptococcus.id.2037	14	57963283	rs3759673	A	T	0.10509	0.0237259	8.78031e-06	5483	22	genus
family.Clostridiaceae1.id.1869	3	132574404	rs2123173	C	T	0.0731432	0.0162805	8.77826e-06	14248	24	family
family.BacteroidalesS24.7group.id.11173	5	164763068	rs11135366	G	C	0.0842142	0.0183739	8.77822e-06	7953	24	family
genus.unknowngenus.id.1000005479	5	164763068	rs11135366	G	C	0.0842142	0.0183739	8.77822e-06	7953	24	genus
class.Clostridia.id.1859	4	7420184	rs13105690	C	T	-0.0529097	0.011818	8.7779e-06	18340	24	class
genus.Ruminiclostridium9.id.11357	3	158257762	rs73154329	G	A	-0.0557847	0.0125189	8.77709e-06	16723	24	genus
genus.Alistipes.id.968	11	130887552	rs2875322	C	T	-0.0580945	0.0131432	8.77703e-06	17459	23	genus
genus..Eubacteriumcoprostanoligenesgroup.id.11375	7	33601075	rs73109677	G	A	-0.0766482	0.0172589	8.77481e-06	17378	24	genus
class.Mollicutes.id.3920	1	109850122	rs367586	A	C	-0.0659239	0.0149124	8.77084e-06	11000	23	class
phylum.Tenericutes.id.3919	1	109850122	rs367586	A	C	-0.0659239	0.0149124	8.77084e-06	11000	23	phylum
genus.unknowngenus.id.959	5	79469548	rs10042015	C	T	-0.108949	0.0240761	8.77021e-06	4293	18	genus
genus.Ruminococcus2.id.11374	2	182657172	rs77214829	T	C	0.191602	0.0438587	8.76987e-06	3026	6	genus
genus.Butyrivibrio.id.1993	17	20674076	rs9907578	A	C	0.114727	0.0259471	8.76985e-06	3471	20	genus
genus.unknowngenus.id.2041	1	217559619	rs2810777	T	G	-0.0853732	0.0189078	8.76973e-06	7944	23	genus
genus.Tyzzerella3.id.11335	10	46093939	rs113019116	A	G	-0.213969	0.0477335	8.76972e-06	3857	14	genus
genus..Ruminococcustorquesgroup.id.14377	19	49207554	rs571689	C	T	-0.0474054	0.0106463	8.76901e-06	17798	24	genus
phylum.Actinobacteria.id.400	4	1519838	rs28539813	C	T	0.0489113	0.0109606	8.76883e-06	17988	24	phylum
class.Bacteroidia.id.912	2	213189994	rs4146051	G	A	-0.107377	0.0245661	8.76426e-06	11372	16	class
order.Bacteroidales.id.913	2	213189994	rs4146051	G	A	-0.107377	0.0245661	8.76426e-06	11372	16	order
genus.FamilyXIIIAD3011group.id.11293	12	18117211	rs11835648	T	C	-0.0774407	0.0173543	8.76403e-06	13635	23	genus
genus.Parasutterella.id.2892	4	15585354	rs13129739	C	T	-0.0635889	0.0142139	8.7631e-06	11383	24	genus
family.unknownfamily.id.1000001214	1	230521031	rs11806158	C	A	-0.0819772	0.0186621	8.76272e-06	5878	24	family
genus.unknowngenus.id.1000001215	1	230521031	rs11806158	C	A	-0.0819772	0.0186621	8.76272e-06	5878	24	genus
order.Gastranaerophilales.id.1591	1	230521031	rs11806158	C	A	-0.0819772	0.0186621	8.76272e-06	5878	24	order
genus.Bifidobacterium.id.436	2	136460324	rs2164918	T	G	0.0903694	0.0195344	8.76248e-06	14778	24	genus
genus.unknowngenus.id.2755	10	113501109	rs4918686	T	G	0.0694772	0.0156424	8.76212e-06	8457	22	genus
class.Betaproteobacteria.id.2867	3	193463459	rs56104821	C	A	0.0570883	0.0128104	8.76199e-06	17147	24	class
genus.CandidatusSoleaferrea.id.11350	6	109342169	rs11755471	T	C	-0.120579	0.0278657	8.76e-06	6145	23	genus
genus.Anaerotruncus.id.2054	3	150857406	rs1920392	C	T	-0.0625776	0.014314	8.75918e-06	16566	24	genus
family.FamilyXIII.id.1957	4	161996865	rs34915491	G	T	-0.0586209	0.0134674	8.75879e-06	16737	24	family
genus.LachnospiraceaeNK4A136group.id.11319	5	6109928	rs301769	T	C	0.0481791	0.0108039	8.75714e-06	17234	24	genus
genus.Escherichia.Shigella.id.3504	1	48963792	rs2803250	G	C	-0.100593	0.022183	8.75675e-06	11296	23	genus
genus.Paraprevotella.id.962	17	69131306	rs2367261	G	A	-0.0787229	0.0173383	8.75508e-06	7178	24	genus
family.Bifidobacteriaceae.id.433	5	429818	rs72717414	C	G	0.0549486	0.0121232	8.75492e-06	14915	24	family
order.Bifidobacteriales.id.432	5	429818	rs72717414	C	G	0.0549486	0.0121232	8.75492e-06	14915	24	order
phylum.Actinobacteria.id.400	2	239936384	rs80124826	C	T	-0.124191	0.0278566	8.75422e-06	11999	12	phylum
genus.unknowngenus.id.2755	7	50834929	rs2074723	C	T	0.166302	0.0375751	8.75347e-06	6370	16	genus
genus.Bilophila.id.3170	1	103322341	rs1241179	G	A	-0.0705628	0.0158279	8.75109e-06	12856	24	genus
genus.Bifidobacterium.id.436	2	136418741	rs3769018	T	C	0.0935918	0.0202877	8.75106e-06	14778	24	genus
genus.Akkermansia.id.4037	4	95003642	rs28811282	G	A	0.062581	0.0141865	8.75069e-06	11863	24	genus
family.unknownfamily.id.1000005471	1	109870859	rs6695482	G	C	-0.0687152	0.0156532	8.74974e-06	9973	21	family
genus.unknowngenus.id.1000005472	1	109870859	rs6695482	G	C	-0.0687152	0.0156532	8.74974e-06	9973	21	genus
order.MollicutesRF9.id.11579	1	109870859	rs6695482	G	C	-0.0687152	0.0156532	8.74974e-06	9973	21	order
genus.Lachnoclostridium.id.11308	8	59325595	rs13263105	G	C	-0.0504131	0.0113577	8.74936e-06	17922	24	genus
order.Lactobacillales.id.1800	12	100582783	rs2559847	C	T	-0.0993933	0.022021	8.74721e-06	15956	21	order
family.Bifidobacteriaceae.id.433	2	136618178	rs61253125	T	C	0.0714268	0.0159441	8.74667e-06	14915	24	family
order.Bifidobacteriales.id.432	2	136618178	rs61253125	T	C	0.0714268	0.0159441	8.74667e-06	14915	24	order
genus.Anaerofilum.id.2053	10	125299942	rs1098566	G	A	-0.179861	0.0410849	8.74499e-06	4856	19	genus
genus.Anaerofilum.id.2053	10	125300022	rs1098567	G	A	-0.179861	0.0410849	8.74499e-06	4856	19	genus
genus.Streptococcus.id.1853	12	100202454	rs78621406	A	G	-0.0825139	0.0185662	8.74459e-06	15740	23	genus
order.Desulfovibrionales.id.3156	3	31133401	rs186073	C	T	0.0529219	0.0118542	8.74432e-06	14841	23	order
genus.RuminococcaceaeUCG014.id.11371	2	134844756	rs11902666	G	A	0.0547825	0.0123907	8.7437e-06	14403	24	genus
genus.Ruminococcus1.id.11373	1	241789757	rs3819978	T	C	-0.11504	0.0260137	8.74133e-06	12769	18	genus
phylum.Actinobacteria.id.400	2	135295619	rs520449	T	C	-0.0483638	0.0111791	8.7412e-06	17183	23	phylum
genus.Prevotella9.id.11183	10	12497770	rs2768367	C	T	0.105009	0.023778	8.74119e-06	9270	22	genus
genus.ChristensenellaceaeR.7group.id.11283	2	230943099	rs62190261	C	A	0.0958394	0.0214723	8.74023e-06	15274	21	genus
phylum.Cyanobacteria.id.1500	18	979121	rs789050	G	A	-0.0965321	0.0213263	8.73934e-06	7113	24	phylum
genus.RuminococcaceaeUCG014.id.11371	18	4084336	rs79640386	A	T	-0.110863	0.0248098	8.73755e-06	13692	21	genus
genus.Prevotella9.id.11183	4	4737746	rs10029966	T	G	0.0781493	0.0177193	8.73688e-06	9790	23	genus
order.Bacillales.id.1674	4	128023369	rs1871737	C	A	-0.164427	0.0369741	8.7363e-06	3015	18	order
phylum.Actinobacteria.id.400	2	137051974	rs72847650	C	A	-0.0485147	0.0112767	8.73629e-06	16976	22	phylum
genus..Ruminococcustorquesgroup.id.14377	17	14530715	rs887350	G	A	0.0471589	0.0106945	8.73605e-06	17798	24	genus
genus.ChristensenellaceaeR.7group.id.11283	7	118091877	rs62467090	A	G	0.109415	0.0252042	8.73524e-06	12719	19	genus
genus.LachnospiraceaeFCS020group.id.11314	3	165992862	rs986977	T	A	0.0544277	0.0121735	8.73384e-06	13772	24	genus
class.Bacilli.id.1673	12	100567981	rs7959495	A	C	-0.0994609	0.0219012	8.73225e-06	16026	21	class
genus.LachnospiraceaeFCS020group.id.11314	3	165992125	rs6771920	T	A	0.0544228	0.0121733	8.73014e-06	13772	24	genus
genus.Victivallis.id.2256	21	40405606	rs1882775	G	A	-0.13827	0.031273	8.72833e-06	3258	17	genus
genus.Prevotella7.id.11182	6	91019654	rs12195431	C	T	0.196528	0.0442322	8.72818e-06	3489	22	genus
genus.Odoribacter.id.952	19	49521794	rs2287756	C	G	0.0543424	0.0121207	8.72783e-06	14218	23	genus
genus.RuminococcaceaeUCG014.id.11371	2	119469415	rs425758	T	C	-0.057242	0.0126669	8.72738e-06	14403	24	genus
genus.LachnospiraceaeUCG010.id.11330	2	185884768	rs72894975	C	G	0.217729	0.0486499	8.72575e-06	4316	8	genus
genus.RuminococcaceaeUCG013.id.11370	13	76583319	rs9565219	A	T	-0.0524592	0.0117701	8.72524e-06	16772	24	genus
genus..Eubacteriumfissicatenagroup.id.14373	8	5440890	rs2190161	C	T	-0.101381	0.0227993	8.725e-06	3828	21	genus
genus.Veillonella.id.2198	21	30004781	rs2831939	T	C	-0.0732577	0.0163882	8.72431e-06	9290	24	genus
genus.Ruminiclostridium9.id.11357	3	157877607	rs13086348	C	A	-0.0495261	0.0111415	8.72297e-06	16725	24	genus
genus.FamilyXIIIAD3011group.id.11293	12	18135177	rs12829962	C	T	-0.0919748	0.02068	8.72233e-06	13563	22	genus
order.Burkholderiales.id.2874	3	193463459	rs56104821	C	A	0.0572518	0.0128314	8.7222e-06	17093	24	order
genus.Butyrivibrio.id.1993	1	235623754	rs12087848	C	T	0.1765	0.0393553	8.72202e-06	3482	20	genus
class.Clostridia.id.1859	5	105060362	rs1842454	A	G	-0.0547202	0.0127338	8.72023e-06	18340	24	class
family.Porphyromonadaceae.id.943	7	69237649	rs210602	G	C	0.0631132	0.0139419	8.72012e-06	18028	24	family
genus.Ruminiclostridium9.id.11357	3	29179983	rs9809789	T	C	-0.0717454	0.0159673	8.71968e-06	16025	23	genus
phylum.Verrucomicrobia.id.3982	1	41074833	rs736124	T	A	-0.073173	0.0164355	8.71939e-06	12090	23	phylum
phylum.Proteobacteria.id.2375	11	123997498	rs10750258	C	A	-0.0491248	0.010824	8.71899e-06	18250	24	phylum
phylum.Euryarchaeota.id.55	4	104422283	rs74599069	C	A	0.218452	0.0485737	8.71811e-06	3386	12	phylum
genus.unknowngenus.id.2041	1	217560463	rs2815246	T	C	-0.0854049	0.0189099	8.71809e-06	7944	23	genus
genus.LachnospiraceaeND3007group.id.11317	10	14137663	rs72776675	C	T	-0.0647067	0.014797	8.71689e-06	15302	24	genus
family.Veillonellaceae.id.2172	8	41231340	rs4236917	G	C	-0.0516508	0.0115657	8.71377e-06	15971	24	family
family.Pasteurellaceae.id.3689	3	97972214	rs73139353	C	A	-0.222573	0.0484634	8.71314e-06	4047	10	family
order.Pasteurellales.id.3688	3	97972214	rs73139353	C	A	-0.222573	0.0484634	8.71314e-06	4047	10	order
family.Bifidobacteriaceae.id.433	2	135600418	rs4954187	C	T	0.0522012	0.0119396	8.71165e-06	14915	24	family
order.Bifidobacteriales.id.432	2	135600418	rs4954187	C	T	0.0522012	0.0119396	8.71165e-06	14915	24	order
genus.Oxalobacter.id.2978	3	171957391	rs73027389	A	C	0.147156	0.0323395	8.71106e-06	4656	22	genus
genus.Oscillospira.id.2064	22	18271437	rs11541674	C	A	-0.0782059	0.0173183	8.7103e-06	9683	22	genus
family.Rikenellaceae.id.967	8	134444155	rs7832304	G	T	-0.0724262	0.016063	8.70919e-06	16912	23	family
genus.LachnospiraceaeUCG004.id.11324	6	81315235	rs2444827	G	A	-0.0527285	0.0118184	8.70912e-06	14466	24	genus
genus.Peptococcus.id.2037	14	57971905	rs450933	G	A	0.104785	0.0236565	8.70856e-06	5483	22	genus
genus.FamilyXIIIAD3011group.id.11293	3	29811865	rs9837139	G	A	0.10752	0.0240482	8.70808e-06	13527	21	genus
genus.Anaerotruncus.id.2054	3	150787796	rs7637290	C	A	-0.0662084	0.0151381	8.70738e-06	16117	23	genus
family.Streptococcaceae.id.1850	16	73391982	rs6563952	C	G	0.0801931	0.0178576	8.70591e-06	16627	24	family
genus.RuminococcaceaeUCG014.id.11371	1	15322582	rs74060145	G	C	-0.115767	0.0254199	8.7051e-06	13011	20	genus
genus..Eubacteriumxylanophilumgroup.id.14375	7	43810764	rs699512	A	G	0.0647233	0.0145315	8.70494e-06	13309	24	genus
genus.Bifidobacterium.id.436	2	136485096	rs7560412	C	T	0.0963061	0.0208481	8.70398e-06	14773	24	genus
genus.FamilyXIIIAD3011group.id.11293	12	18135614	rs12831190	G	T	-0.0920516	0.0206844	8.70357e-06	13563	22	genus
family.Porphyromonadaceae.id.943	10	71571863	rs10762312	A	G	-0.052368	0.0118814	8.70354e-06	18028	24	family
class.Methanobacteria.id.119	13	41949961	rs41288287	C	T	0.199439	0.0444256	8.70303e-06	3501	15	class
family.Methanobacteriaceae.id.121	13	41949961	rs41288287	C	T	0.199439	0.0444256	8.70303e-06	3501	15	family
order.Methanobacteriales.id.120	13	41949961	rs41288287	C	T	0.199439	0.0444256	8.70303e-06	3501	15	order
genus.Sellimonas.id.14369	15	52158155	rs2554332	G	C	0.111914	0.0251046	8.70248e-06	3154	21	genus
genus.LachnospiraceaeNK4A136group.id.11319	17	30015998	rs74953423	A	T	0.058774	0.0134663	8.70127e-06	17233	24	genus
genus.unknowngenus.id.2755	4	134192918	rs74354280	T	C	-0.0903316	0.0205472	8.7006e-06	8457	22	genus
genus..Eubacteriumfissicatenagroup.id.14373	3	39604954	rs1768152	C	T	0.139489	0.0316186	8.70054e-06	3590	20	genus
genus.Lactococcus.id.1851	19	28753350	rs3972333	C	T	0.110749	0.0249362	8.69799e-06	4057	22	genus
genus.FamilyXIIIAD3011group.id.11293	12	18155579	rs34559641	A	G	-0.0868839	0.0195145	8.69578e-06	13635	23	genus
genus.Oxalobacter.id.2978	4	189921905	rs13108339	T	A	0.199279	0.045047	8.69535e-06	4014	18	genus
order.Lactobacillales.id.1800	12	100570045	rs78017832	G	T	-0.100685	0.0221971	8.69351e-06	15845	20	order
genus.RuminococcaceaeNK4A214group.id.11358	3	84725039	rs13087692	G	T	0.0574623	0.012594	8.69224e-06	15288	24	genus
genus.Holdemanella.id.11393	19	7669000	rs62113418	G	A	-0.103371	0.0232474	8.69031e-06	7309	22	genus
family.Ruminococcaceae.id.2050	1	147744468	rs3009418	A	C	0.0927607	0.0210123	8.69024e-06	16407	20	family
genus.RuminococcaceaeUCG014.id.11371	2	119460283	rs332064	A	G	-0.0570236	0.0126695	8.68701e-06	14403	24	genus
genus.Oscillospira.id.2064	14	28126981	rs35749994	C	A	0.0817211	0.0180803	8.68618e-06	10199	24	genus
class.Coriobacteriia.id.809	7	24471610	rs60426889	G	T	-0.0504218	0.0113799	8.68522e-06	17689	24	class
family.Coriobacteriaceae.id.811	7	24471610	rs60426889	G	T	-0.0504218	0.0113799	8.68522e-06	17689	24	family
order.Coriobacteriales.id.810	7	24471610	rs60426889	G	T	-0.0504218	0.0113799	8.68522e-06	17689	24	order
genus.Peptococcus.id.2037	6	162238041	rs9458385	C	A	0.0935145	0.0214294	8.68508e-06	5657	23	genus
family.Oxalobacteraceae.id.2966	4	67426391	rs62304911	T	G	-0.185063	0.042341	8.68398e-06	4672	18	family
genus.unknowngenus.id.2755	2	169161372	rs59813093	A	G	0.0701102	0.0158034	8.68386e-06	8000	21	genus
genus.Coprobacter.id.949	15	91178278	rs7163000	C	T	0.0978225	0.0219409	8.68218e-06	6790	23	genus
genus.Methanobrevibacter.id.123	11	89351188	rs3912664	G	T	0.111984	0.0254373	8.67981e-06	3586	16	genus
family.Veillonellaceae.id.2172	1	244391618	rs6692542	G	A	0.0534397	0.0118254	8.67975e-06	15976	24	family
genus.RuminococcaceaeUCG009.id.11366	12	12967442	rs960892	A	G	0.0778261	0.0174585	8.6797e-06	7509	23	genus
class.Actinobacteria.id.419	2	136467119	rs2304366	C	T	0.0677071	0.0150823	8.67887e-06	16313	24	class
genus.Allisonella.id.2174	9	99967728	rs7848439	G	A	0.13834	0.0309273	8.67679e-06	3212	18	genus
class.Actinobacteria.id.419	7	95654718	rs961091	A	G	0.0501255	0.011255	8.67593e-06	16311	24	class
genus.Sutterella.id.2896	6	18582886	rs4716289	G	A	-0.05918	0.0133924	8.67367e-06	13254	24	genus
family.Verrucomicrobiaceae.id.4036	4	95086438	rs72663802	C	T	0.0644466	0.014537	8.67327e-06	11865	24	family
genus.Senegalimassilia.id.11160	2	220845609	rs4606909	G	A	0.0758605	0.0170329	8.67311e-06	6923	22	genus
phylum.Firmicutes.id.1672	18	29328305	rs8085381	A	G	0.0647291	0.0146219	8.67253e-06	18339	24	phylum
genus..Ruminococcustorquesgroup.id.14377	17	14531835	rs2323450	G	T	0.0471869	0.0107025	8.67207e-06	17798	24	genus
genus..Ruminococcustorquesgroup.id.14377	17	14515980	rs2058238	T	C	0.0476495	0.0107171	8.67197e-06	17797	24	genus
genus.Bilophila.id.3170	18	3767010	rs3862170	A	G	0.0739575	0.0171453	8.67144e-06	12777	23	genus
class.Melainabacteria.id.1589	14	107061448	rs10148250	A	G	0.0861928	0.0193381	8.67135e-06	5453	23	class
genus.LachnospiraceaeFCS020group.id.11314	5	109411047	rs2061129	A	G	-0.100622	0.023681	8.67102e-06	13238	23	genus
family.Veillonellaceae.id.2172	8	41231960	rs2354569	T	C	-0.0516732	0.0115656	8.67056e-06	15972	24	family
genus.Ruminiclostridium6.id.11356	7	101277225	rs848651	C	T	0.0580867	0.0131963	8.67049e-06	13380	24	genus
genus.unknowngenus.id.1868	3	12340267	rs9817428	C	A	-0.0696544	0.0157217	8.66889e-06	10301	23	genus
genus.Allisonella.id.2174	9	99925559	rs12550862	A	C	0.138622	0.0309616	8.66836e-06	3212	18	genus
phylum.Firmicutes.id.1672	9	2801371	rs56199908	C	T	-0.186194	0.041051	8.66656e-06	5618	10	phylum
class.Methanobacteria.id.119	11	89351188	rs3912664	G	T	0.110225	0.0250545	8.66503e-06	3698	16	class
family.Methanobacteriaceae.id.121	11	89351188	rs3912664	G	T	0.110225	0.0250545	8.66503e-06	3698	16	family
order.Methanobacteriales.id.120	11	89351188	rs3912664	G	T	0.110225	0.0250545	8.66503e-06	3698	16	order
class.Actinobacteria.id.419	1	207011485	rs2243174	A	G	0.0570336	0.0128665	8.66451e-06	16312	24	class
genus.Sutterella.id.2896	3	70588939	rs7638039	C	T	0.0645624	0.0143887	8.66397e-06	13236	24	genus
genus.Anaerofilum.id.2053	2	191293055	rs13417431	A	G	0.110457	0.0248733	8.66391e-06	5051	22	genus
family.BacteroidalesS24.7group.id.11173	15	47339062	rs28545668	G	C	0.0776376	0.0173691	8.66342e-06	7950	24	family
genus.unknowngenus.id.1000005479	15	47339062	rs28545668	G	C	0.0776376	0.0173691	8.66342e-06	7950	24	genus
class.Lentisphaeria.id.2250	3	6223568	rs73113483	A	T	-0.131217	0.0288713	8.66341e-06	4718	22	class
order.Victivallales.id.2254	3	6223568	rs73113483	A	T	-0.131217	0.0288713	8.66341e-06	4718	22	order
family.Bifidobacteriaceae.id.433	4	1517826	rs55888705	G	A	0.053673	0.0120586	8.66208e-06	14914	24	family
order.Bifidobacteriales.id.432	4	1517826	rs55888705	G	A	0.053673	0.0120586	8.66208e-06	14914	24	order
genus.Barnesiella.id.944	1	206230697	rs28380027	C	T	-0.0812442	0.0187437	8.66153e-06	14207	24	genus
genus.DefluviitaleaceaeUCG011.id.11287	7	79743098	rs6952956	C	T	-0.107753	0.0242029	8.66132e-06	8011	22	genus
order.Burkholderiales.id.2874	13	58693970	rs7322915	A	T	-0.0496872	0.0112434	8.66049e-06	17097	24	order
genus.Anaerofilum.id.2053	1	247143130	rs10802455	A	G	0.0930626	0.0208391	8.66016e-06	4935	21	genus
class.Erysipelotrichia.id.2147	14	80356644	rs10134361	G	A	0.0709624	0.0164356	8.65762e-06	18217	24	class
family.Erysipelotrichaceae.id.2149	14	80356644	rs10134361	G	A	0.0709624	0.0164356	8.65762e-06	18217	24	family
order.Erysipelotrichales.id.2148	14	80356644	rs10134361	G	A	0.0709624	0.0164356	8.65762e-06	18217	24	order
genus.Coprococcus3.id.11303	7	76390872	rs38665	T	C	-0.0508709	0.0114137	8.65759e-06	15472	23	genus
genus.Oscillibacter.id.2063	6	28650353	rs9885928	G	A	-0.0674458	0.0150557	8.65745e-06	8930	23	genus
genus.Blautia.id.1992	7	124182052	rs67402703	G	A	0.0542925	0.0123099	8.65599e-06	18275	24	genus
family.Defluviitaleaceae.id.1924	4	147466990	rs2102252	C	G	-0.105113	0.0224737	8.65595e-06	8200	23	family
genus.Sutterella.id.2896	6	18584056	rs2142955	C	T	-0.0591647	0.0133924	8.65565e-06	13254	24	genus
genus.ErysipelotrichaceaeUCG003.id.11384	8	91784546	rs16905331	T	C	0.118527	0.0269271	8.65283e-06	12542	17	genus
genus.Butyricicoccus.id.2055	13	100208802	rs2390280	G	A	0.0798568	0.0183092	8.6525e-06	17135	24	genus
genus.LachnospiraceaeNK4A136group.id.11319	14	100170616	rs34513148	A	G	-0.0518414	0.0114381	8.64809e-06	17233	24	genus
genus.unknowngenus.id.2755	5	67577051	rs3730086	G	A	0.0806746	0.0180043	8.64775e-06	8456	22	genus
genus.RikenellaceaeRC9gutgroup.id.11191	11	102440927	rs7945830	G	A	0.111052	0.0246729	8.64713e-06	3333	18	genus
class.Mollicutes.id.3920	1	109960270	rs10745356	A	C	-0.0664551	0.0149513	8.64421e-06	11002	23	class
phylum.Tenericutes.id.3919	1	109960270	rs10745356	A	C	-0.0664551	0.0149513	8.64421e-06	11002	23	phylum
family.unknownfamily.id.1000005471	5	176287195	rs10071529	C	G	0.125105	0.0278674	8.64406e-06	10147	21	family
genus.unknowngenus.id.1000005472	5	176287195	rs10071529	C	G	0.125105	0.0278674	8.64406e-06	10147	21	genus
order.MollicutesRF9.id.11579	5	176287195	rs10071529	C	G	0.125105	0.0278674	8.64406e-06	10147	21	order
family.Verrucomicrobiaceae.id.4036	1	105428856	rs36010840	C	T	0.0633748	0.0142228	8.64374e-06	11864	24	family
genus.ErysipelotrichaceaeUCG003.id.11384	16	80167277	rs74988980	A	G	-0.133141	0.0348574	8.64276e-06	5944	9	genus
genus.Prevotella9.id.11183	2	11233884	rs10204077	G	A	-0.133111	0.0296046	8.63711e-06	8341	20	genus
genus.ErysipelotrichaceaeUCG003.id.11384	14	47935928	rs79396538	G	C	0.0848148	0.0191146	8.63479e-06	13750	22	genus
genus.LachnospiraceaeFCS020group.id.11314	3	166130596	rs6770438	T	C	0.0571619	0.0128083	8.6346e-06	13772	24	genus
class.Actinobacteria.id.419	16	81777701	rs9937275	G	A	0.0518759	0.0116956	8.63251e-06	16182	23	class
genus.Bilophila.id.3170	7	9510367	rs2713349	T	A	0.0617228	0.0140174	8.63249e-06	12853	24	genus
genus.Anaerotruncus.id.2054	13	38050826	rs9603210	A	G	0.0826361	0.0190832	8.6305e-06	16566	24	genus
genus.Butyrivibrio.id.1993	17	20658524	rs68014746	G	A	0.113579	0.0257645	8.63047e-06	3476	20	genus
genus.RuminococcaceaeUCG005.id.11363	14	94632350	rs7150192	C	T	0.0631829	0.0143999	8.62946e-06	16098	24	genus
family.Bifidobacteriaceae.id.433	5	443676	rs11739543	G	A	0.0549576	0.0120881	8.62747e-06	14915	24	family
order.Bifidobacteriales.id.432	5	443676	rs11739543	G	A	0.0549576	0.0120881	8.62747e-06	14915	24	order
family.FamilyXIII.id.1957	4	161989083	rs11490084	G	A	-0.0592349	0.0135188	8.62717e-06	16641	23	family
class.Verrucomicrobiae.id.4029	1	41074833	rs736124	T	A	-0.0742974	0.0167736	8.62695e-06	11593	23	class
order.Verrucomicrobiales.id.4030	1	41074833	rs736124	T	A	-0.0742974	0.0167736	8.62695e-06	11593	23	order
order.Burkholderiales.id.2874	13	58497931	rs9569779	A	G	-0.0486794	0.0109716	8.62689e-06	17097	24	order
class.Actinobacteria.id.419	1	114665485	rs12049045	G	A	0.0510452	0.0114325	8.62622e-06	16311	24	class
genus.Bifidobacterium.id.436	2	135376072	rs6728095	A	T	0.0530769	0.0118654	8.62228e-06	14778	24	genus
class.Actinobacteria.id.419	5	18019549	rs7700479	A	T	-0.0769653	0.0173933	8.62148e-06	16313	24	class
genus..Eubacteriumruminantiumgroup.id.11340	12	30360879	rs17459885	T	C	0.10503	0.0234053	8.62147e-06	7710	23	genus
class.Actinobacteria.id.419	8	65654844	rs80083040	G	T	0.155784	0.0348017	8.62105e-06	8003	11	class
genus.FamilyXIIIUCG001.id.11294	1	85220837	rs4907093	A	G	-0.0576625	0.0130532	8.62088e-06	12751	23	genus
genus.Coprococcus1.id.11301	10	15913820	rs946513	T	C	0.205899	0.0460018	8.61855e-06	4310	6	genus
genus..Eubacteriumcoprostanoligenesgroup.id.11375	2	50797401	rs79895140	C	T	-0.0641017	0.0141153	8.61816e-06	16139	21	genus
genus.RuminococcaceaeUCG005.id.11363	5	32765211	rs17541562	G	C	0.143676	0.0320053	8.61725e-06	9342	12	genus
genus.Marvinbryantia.id.2005	10	12519739	rs2768426	T	C	-0.0717961	0.0159922	8.61725e-06	11608	22	genus
class.Actinobacteria.id.419	2	136452402	rs625118	C	A	0.0741358	0.0166922	8.61715e-06	16313	24	class
genus.Dialister.id.2183	14	102456391	rs10132469	G	A	-0.112631	0.0261861	8.61574e-06	10968	21	genus
genus.Lactobacillus.id.1837	8	69012364	rs1529819	G	A	-0.0765687	0.0171622	8.61524e-06	6957	24	genus
genus..Clostridiuminnocuumgroup.id.14397	5	9368158	rs40656	T	C	0.142664	0.0311021	8.6152e-06	4048	19	genus
genus.RuminococcaceaeUCG003.id.11361	8	82035658	rs6985148	A	T	-0.0596528	0.0133892	8.61345e-06	14412	24	genus
family.Peptostreptococcaceae.id.2042	10	16999286	rs10904854	A	G	0.0532691	0.0121187	8.6116e-06	16060	24	family
genus.Gordonibacter.id.821	2	30158494	rs13412653	C	A	0.107597	0.0239228	8.61141e-06	3723	19	genus
genus.Ruminococcus2.id.11374	9	137559556	rs6537942	A	G	0.0697561	0.0160735	8.61099e-06	15339	24	genus
family.unknownfamily.id.1000005471	1	109867929	rs11102969	A	G	-0.0687672	0.0156533	8.60894e-06	9973	21	family
genus.unknowngenus.id.1000005472	1	109867929	rs11102969	A	G	-0.0687672	0.0156533	8.60894e-06	9973	21	genus
order.MollicutesRF9.id.11579	1	109867929	rs11102969	A	G	-0.0687672	0.0156533	8.60894e-06	9973	21	order
family.Ruminococcaceae.id.2050	8	4555684	rs1158100	G	A	-0.0490539	0.0109865	8.60858e-06	18333	24	family
family.Prevotellaceae.id.960	14	78643095	rs10131942	G	C	0.0701212	0.0158326	8.60821e-06	14871	24	family
family.Prevotellaceae.id.960	8	23714609	rs3758087	C	T	0.0564199	0.0124655	8.60581e-06	14871	24	family
family.Rhodospirillaceae.id.2717	4	134242472	rs11945729	G	A	-0.0985456	0.0224656	8.60573e-06	8501	22	family
family.Rikenellaceae.id.967	8	144428720	rs2450745	C	A	-0.0792367	0.0184108	8.6056e-06	17680	24	family
phylum.Verrucomicrobia.id.3982	4	95059232	rs56161035	C	T	0.0628358	0.0141474	8.60551e-06	12382	24	phylum
genus.Intestinibacter.id.11345	9	21482181	rs2039380	C	G	-0.107698	0.0237447	8.60418e-06	11886	22	genus
family.Bifidobacteriaceae.id.433	5	443236	rs115554641	C	G	0.0551615	0.012088	8.60406e-06	14915	24	family
order.Bifidobacteriales.id.432	5	443236	rs115554641	C	G	0.0551615	0.012088	8.60406e-06	14915	24	order
genus.Paraprevotella.id.962	1	195977493	rs3008584	T	C	0.10127	0.0224343	8.60401e-06	7179	24	genus
genus.RuminococcaceaeUCG013.id.11370	9	13609119	rs12336782	C	T	-0.0856047	0.0189311	8.60305e-06	16772	24	genus
class.Betaproteobacteria.id.2867	13	58533627	rs7326330	T	C	-0.0485805	0.0109559	8.60238e-06	17151	24	class
order.Burkholderiales.id.2874	13	58602529	rs9569804	G	A	-0.0486437	0.0109743	8.59893e-06	17097	24	order
genus.unknowngenus.id.2755	2	169020642	rs7583535	C	T	0.111804	0.0252824	8.59852e-06	8452	22	genus
genus.Holdemania.id.2157	10	115332413	rs10885477	C	T	-0.135137	0.0301894	8.59833e-06	8690	20	genus
genus.Coprococcus2.id.11302	4	131232945	rs11099043	T	A	0.0639312	0.0143895	8.5983e-06	11484	24	genus
class.Mollicutes.id.3920	1	109849144	rs417270	C	T	-0.0659816	0.0149141	8.59644e-06	11000	23	class
phylum.Tenericutes.id.3919	1	109849144	rs417270	C	T	-0.0659816	0.0149141	8.59644e-06	11000	23	phylum
genus.Olsenella.id.822	20	19964274	rs6035499	A	G	0.120299	0.027238	8.59492e-06	3705	13	genus
genus.Subdoligranulum.id.2070	3	62246422	rs875423	G	A	0.0477015	0.0107122	8.59425e-06	17591	24	genus
genus..Ruminococcusgnavusgroup.id.14376	5	18692078	rs13166543	T	C	-0.0893511	0.0202318	8.59361e-06	6401	24	genus
genus.Lactococcus.id.1851	2	54145363	rs12623273	G	A	-0.167966	0.0392619	8.59295e-06	4021	21	genus
genus..Eubacteriumrectalegroup.id.14374	12	20038419	rs763963	A	G	-0.0944996	0.0217641	8.59143e-06	15614	22	genus
genus.Collinsella.id.815	21	29344087	rs2831291	G	A	0.0741159	0.0167008	8.59128e-06	14334	23	genus
genus.LachnospiraceaeUCG004.id.11324	1	240358173	rs1020709	G	A	-0.0564413	0.0126143	8.58985e-06	14465	24	genus
genus.LachnospiraceaeFCS020group.id.11314	16	23626521	rs249938	C	T	0.116353	0.0254831	8.58925e-06	12731	22	genus
genus.Howardella.id.2000	15	98476920	rs10048062	T	C	-0.147352	0.0336531	8.58873e-06	3800	20	genus
genus.Butyricicoccus.id.2055	2	191304149	rs10084203	G	A	0.0549699	0.0123563	8.58646e-06	17135	24	genus
class.Mollicutes.id.3920	1	109958035	rs1465607	C	T	-0.0664808	0.0149499	8.58517e-06	11002	23	class
phylum.Tenericutes.id.3919	1	109958035	rs1465607	C	T	-0.0664808	0.0149499	8.58517e-06	11002	23	phylum
genus.Prevotella9.id.11183	17	59421778	rs4968431	T	G	0.0640113	0.0144162	8.58441e-06	10271	24	genus
genus.Enterorhabdus.id.820	6	37565411	rs7774871	G	T	-0.073988	0.0166345	8.58428e-06	7524	22	genus
genus.Alloprevotella.id.961	1	234126516	rs4364940	G	A	0.126418	0.0282207	8.58353e-06	3008	17	genus
genus.Collinsella.id.815	19	56525719	rs73068166	T	G	-0.103002	0.0235495	8.58348e-06	13473	21	genus
class.Negativicutes.id.2164	10	115602408	rs10885514	A	G	-0.0533225	0.0128675	8.58318e-06	18165	24	class
order.Selenomonadales.id.2165	10	115602408	rs10885514	A	G	-0.0533225	0.0128675	8.58318e-06	18165	24	order
class.Bacilli.id.1673	4	98021331	rs11932798	C	T	-0.0508726	0.011369	8.58278e-06	17376	24	class
order.Clostridiales.id.1863	6	12397187	rs76860606	G	C	0.094122	0.0225117	8.58167e-06	17579	21	order
genus.Lactococcus.id.1851	19	28767794	rs10416229	C	G	0.109231	0.024689	8.58145e-06	4057	22	genus
genus.Ruminiclostridium6.id.11356	2	5548605	rs792058	A	G	0.0554234	0.0125423	8.57953e-06	12933	23	genus
genus..Ruminococcusgnavusgroup.id.14376	5	18676487	rs6868279	T	G	-0.0813833	0.0181667	8.57945e-06	6401	24	genus
class.Deltaproteobacteria.id.3087	16	71541226	rs7199026	A	C	-0.0524191	0.0117478	8.5773e-06	15166	24	class
family.Bacteroidaceae.id.917	13	24904985	rs79325005	A	G	0.056803	0.0129242	8.57664e-06	18187	23	family
genus.Bacteroides.id.918	13	24904985	rs79325005	A	G	0.056803	0.0129242	8.57664e-06	18187	23	genus
genus.Lactobacillus.id.1837	8	69010578	rs7832262	G	A	-0.0765604	0.0171612	8.57653e-06	6958	24	genus
family.Verrucomicrobiaceae.id.4036	1	41074833	rs736124	T	A	-0.0743177	0.0167736	8.57628e-06	11593	23	family
class.Actinobacteria.id.419	2	136412270	rs34007021	C	T	0.0676248	0.015059	8.57581e-06	16313	24	class
genus.Peptococcus.id.2037	4	35376082	rs317070	A	C	-0.0986617	0.0219119	8.57412e-06	5656	23	genus
genus.ChristensenellaceaeR.7group.id.11283	19	35875036	rs2188617	T	C	0.0494119	0.0110825	8.57152e-06	16324	24	genus
genus.Intestinimonas.id.2062	6	67200802	rs6934519	T	C	0.0692373	0.0151154	8.56956e-06	12089	24	genus
genus..Eubacteriumoxidoreducensgroup.id.11339	1	195088871	rs1999981	T	G	0.0877509	0.0198335	8.56916e-06	5378	15	genus
genus.Coprococcus1.id.11301	3	165693143	rs73167075	C	T	0.0573137	0.0127573	8.56864e-06	16733	24	genus
phylum.Firmicutes.id.1672	5	98020298	rs2547978	G	A	0.0465802	0.0105075	8.56845e-06	18338	24	phylum
genus.Parasutterella.id.2892	12	5262602	rs7962688	T	A	0.0590148	0.0136623	8.56814e-06	11386	24	genus
genus.Subdoligranulum.id.2070	14	86953819	rs1954128	G	A	-0.0544703	0.0121328	8.56739e-06	17165	23	genus
phylum.Actinobacteria.id.400	15	92471336	rs9920349	G	A	0.0491929	0.0113629	8.5665e-06	17990	24	phylum
genus.Anaerostipes.id.1991	10	117297912	rs2149112	A	G	-0.0490939	0.010956	8.56545e-06	16926	24	genus
genus.RuminococcaceaeUCG014.id.11371	2	119460968	rs332065	G	A	-0.0569895	0.0126685	8.5646e-06	14403	24	genus
genus.Victivallis.id.2256	14	96072339	rs2093420	C	T	-0.117987	0.0263151	8.56394e-06	3267	17	genus
genus.unknowngenus.id.2041	1	217523885	rs1353666	A	G	-0.0873753	0.0191904	8.56323e-06	7940	23	genus
genus.Akkermansia.id.4037	1	105428856	rs36010840	C	T	0.0634059	0.0142234	8.56018e-06	11863	24	genus
genus.Butyrivibrio.id.1993	5	128977732	rs17163231	A	G	0.138132	0.0309236	8.55988e-06	3482	20	genus
class.Methanobacteria.id.119	12	21336928	rs12303159	C	A	-0.223164	0.0486467	8.55984e-06	3203	14	class
family.Methanobacteriaceae.id.121	12	21336928	rs12303159	C	A	-0.223164	0.0486467	8.55984e-06	3203	14	family
order.Methanobacteriales.id.120	12	21336928	rs12303159	C	A	-0.223164	0.0486467	8.55984e-06	3203	14	order
genus.unknowngenus.id.2001	8	70924408	rs372811	T	C	0.0897155	0.0198609	8.55838e-06	9529	21	genus
genus.Eggerthella.id.819	2	45463469	rs1559479	G	A	-0.104886	0.0234479	8.55748e-06	5147	22	genus
class.Bacteroidia.id.912	3	89325083	rs12486971	T	C	-0.0595689	0.013617	8.55735e-06	18327	24	class
genus.unknowngenus.id.2071	14	103879187	rs2065018	T	C	-0.0590444	0.013224	8.55597e-06	12619	24	genus
family.Rhodospirillaceae.id.2717	8	131952076	rs72714479	G	A	0.112723	0.0256907	8.55579e-06	8501	22	family
genus..Eubacteriumbrachygroup.id.11296	10	94062676	rs17107539	C	T	-0.162135	0.0362459	8.55385e-06	3989	18	genus
genus.Peptococcus.id.2037	1	75971700	rs74592222	A	G	0.137957	0.0302965	8.55342e-06	5329	20	genus
genus.LachnospiraceaeNC2004group.id.11316	1	234174845	rs12137822	G	T	0.110813	0.0246097	8.55132e-06	6226	17	genus
family.Victivallaceae.id.2255	2	31213631	rs2241426	G	C	0.117036	0.0259831	8.55024e-06	3912	19	family
genus.Alistipes.id.968	7	62405838	rs4498432	G	C	-0.0482108	0.0108207	8.5501e-06	17570	24	genus
genus.unknowngenus.id.2041	1	217549909	rs2815241	G	A	-0.0856469	0.0189045	8.54961e-06	7944	23	genus
genus.FamilyXIIIAD3011group.id.11293	12	18116108	rs12820574	A	G	-0.0865431	0.0193553	8.54937e-06	13632	23	genus
genus.Ruminococcus1.id.11373	11	45703562	rs1466068	C	T	-0.0502345	0.0112004	8.5473e-06	16596	24	genus
genus.Lachnospira.id.2004	11	25963235	rs41526047	A	C	-0.0565376	0.0128791	8.54647e-06	16490	24	genus
genus.ChristensenellaceaeR.7group.id.11283	7	118076785	rs62467072	C	T	0.110354	0.0253646	8.54561e-06	12630	18	genus
genus.Olsenella.id.822	20	19965619	rs6046512	T	C	0.120176	0.0271781	8.54094e-06	3705	13	genus
genus.Oscillibacter.id.2063	14	32282564	rs12432377	A	G	-0.0678163	0.0152256	8.53962e-06	8930	23	genus
order.Burkholderiales.id.2874	7	111285820	rs1544475	C	T	-0.0484383	0.0109552	8.53887e-06	17097	24	order
genus.Allisonella.id.2174	9	100029564	rs34754033	A	G	0.136489	0.030409	8.53862e-06	3212	18	genus
genus.CandidatusSoleaferrea.id.11350	6	109351125	rs7759014	A	G	-0.120939	0.0278744	8.53768e-06	6145	23	genus
family.Pasteurellaceae.id.3689	9	105598509	rs77529231	T	C	-0.223825	0.0497777	8.53698e-06	3638	8	family
order.Pasteurellales.id.3688	9	105598509	rs77529231	T	C	-0.223825	0.0497777	8.53698e-06	3638	8	order
genus.Parabacteroides.id.954	12	56396953	rs7298818	T	C	0.0888832	0.0200902	8.53629e-06	16510	23	genus
phylum.Actinobacteria.id.400	4	1519005	rs28385412	C	T	0.0489187	0.0109467	8.53595e-06	17990	24	phylum
family.Enterobacteriaceae.id.3469	14	27718039	rs61973590	G	C	-0.0605392	0.0133696	8.5354e-06	13570	24	family
order.Enterobacteriales.id.3468	14	27718039	rs61973590	G	C	-0.0605392	0.0133696	8.5354e-06	13570	24	order
genus.Coprococcus1.id.11301	7	132559273	rs7795598	A	G	-0.0535938	0.0119178	8.53458e-06	16732	24	genus
genus.Oxalobacter.id.2978	20	59499625	rs6065016	A	G	-0.0951542	0.0213002	8.53424e-06	4634	21	genus
class.Deltaproteobacteria.id.3087	8	57863344	rs12546457	A	G	-0.0769506	0.017197	8.53361e-06	15165	24	class
genus.RuminococcaceaeUCG002.id.11360	13	87918039	rs73561254	C	T	-0.0761645	0.0172897	8.53333e-06	16372	23	genus
class.Bacilli.id.1673	4	151688678	rs11726025	G	A	-0.104217	0.0248158	8.53063e-06	10436	15	class
genus.Streptococcus.id.1853	17	61306995	rs2440146	T	C	-0.0499146	0.0111547	8.5295e-06	16386	24	genus
family.Bifidobacteriaceae.id.433	16	898055	rs12446429	C	T	0.0810099	0.019073	8.52886e-06	14008	19	family
order.Bifidobacteriales.id.432	16	898055	rs12446429	C	T	0.0810099	0.019073	8.52886e-06	14008	19	order
phylum.Actinobacteria.id.400	2	136658837	rs80274970	C	T	0.0839912	0.0186061	8.52851e-06	17492	22	phylum
class.Mollicutes.id.3920	2	157527653	rs13025367	C	G	0.0625979	0.0141712	8.52628e-06	11392	24	class
phylum.Tenericutes.id.3919	2	157527653	rs13025367	C	G	0.0625979	0.0141712	8.52628e-06	11392	24	phylum
genus.Romboutsia.id.11347	7	106406824	rs28603357	C	T	-0.214911	0.0474739	8.52235e-06	3693	8	genus
family.Rikenellaceae.id.967	21	40558421	rs2297256	G	A	-0.0475892	0.0106807	8.52196e-06	17680	24	family
family.Ruminococcaceae.id.2050	2	29829167	rs10166469	C	T	-0.053336	0.0120209	8.5216e-06	18314	24	family
class.Mollicutes.id.3920	8	59432477	rs10097590	G	A	0.067231	0.014737	8.52129e-06	11391	24	class
phylum.Tenericutes.id.3919	8	59432477	rs10097590	G	A	0.067231	0.014737	8.52129e-06	11391	24	phylum
family.Verrucomicrobiaceae.id.4036	1	105423672	rs4595371	A	G	0.0634041	0.0142237	8.52061e-06	11864	24	family
family.Lactobacillaceae.id.1836	8	69007628	rs1434765	C	A	-0.0760155	0.0170418	8.52032e-06	7058	24	family
genus..Ruminococcustorquesgroup.id.14377	19	49250538	rs11667321	G	A	-0.0472418	0.0106342	8.51973e-06	17798	24	genus
genus.unknowngenus.id.2755	2	225631486	rs3768870	A	C	0.0906527	0.0200513	8.51945e-06	8457	22	genus
family.FamilyXIII.id.1957	1	186916767	rs12409191	A	G	-0.0640375	0.0142297	8.51766e-06	16737	24	family
family.Prevotellaceae.id.960	3	4869622	rs3805026	T	C	-0.0645999	0.0144394	8.51523e-06	14870	24	family
genus.Lactococcus.id.1851	19	28739485	rs7245626	G	A	0.107126	0.0240271	8.51427e-06	4026	21	genus
genus.Sellimonas.id.14369	3	42005838	rs73073226	T	C	-0.160369	0.0355312	8.51361e-06	3154	21	genus
genus.Veillonella.id.2198	3	125544635	rs35668111	C	T	0.0861152	0.0192622	8.51352e-06	9289	24	genus
genus.RuminococcaceaeUCG014.id.11371	2	119467783	rs375561	C	A	-0.0572222	0.0126672	8.51309e-06	14403	24	genus
genus.ChristensenellaceaeR.7group.id.11283	7	118091405	rs12374987	C	T	0.109582	0.0252041	8.51293e-06	12719	19	genus
family.FamilyXIII.id.1957	4	161987906	rs34246808	A	G	-0.0595266	0.0135169	8.51259e-06	16643	23	family
family.FamilyXIII.id.1957	4	161987951	rs34319585	T	C	-0.0595266	0.0135169	8.51259e-06	16643	23	family
class.Coriobacteriia.id.809	19	52895166	rs12974142	A	G	0.0789796	0.0177205	8.51232e-06	17413	22	class
family.Coriobacteriaceae.id.811	19	52895166	rs12974142	A	G	0.0789796	0.0177205	8.51232e-06	17413	22	family
order.Coriobacteriales.id.810	19	52895166	rs12974142	A	G	0.0789796	0.0177205	8.51232e-06	17413	22	order
genus.Bifidobacterium.id.436	2	135344994	rs842356	A	G	0.0730449	0.0164531	8.51063e-06	14666	23	genus
genus.unknowngenus.id.959	21	29934267	rs2776176	G	A	0.117709	0.0281707	8.50933e-06	4867	19	genus
genus.unknowngenus.id.1868	12	57449610	rs4039	T	G	0.108665	0.0242792	8.50917e-06	10175	22	genus
genus.Coprococcus1.id.11301	6	72520095	rs9360500	C	A	-0.0489067	0.0109529	8.50892e-06	16732	24	genus
family.Rikenellaceae.id.967	21	40574552	rs2150411	G	T	-0.0475944	0.0106805	8.50886e-06	17680	24	family
genus.Butyrivibrio.id.1993	5	128978583	rs3844555	C	T	0.137238	0.0308243	8.50872e-06	3482	20	genus
family.Victivallaceae.id.2255	5	94724827	rs253719	G	A	0.117868	0.0261551	8.50404e-06	3917	19	family
phylum.Firmicutes.id.1672	2	231582196	rs10933355	G	A	0.0803954	0.0181955	8.50169e-06	17818	23	phylum
genus.ErysipelotrichaceaeUCG003.id.11384	6	18213637	rs214586	C	T	-0.106455	0.024038	8.50147e-06	13505	21	genus
genus.Akkermansia.id.4037	4	95086438	rs72663802	C	T	0.0645112	0.0145376	8.5008e-06	11864	24	genus
family.Rikenellaceae.id.967	13	38062068	rs12584670	T	C	0.0816229	0.0185902	8.50034e-06	17680	24	family
family.Verrucomicrobiaceae.id.4036	1	105428018	rs12024893	A	G	0.0634213	0.0142226	8.49876e-06	11864	24	family
class.Verrucomicrobiae.id.4029	4	95001794	rs72663751	G	A	0.064959	0.0147163	8.49735e-06	11860	24	class
order.Verrucomicrobiales.id.4030	4	95001794	rs72663751	G	A	0.064959	0.0147163	8.49735e-06	11860	24	order
class.Betaproteobacteria.id.2867	13	58599245	rs7988877	T	A	-0.0495476	0.0111771	8.49674e-06	16717	23	class
class.Erysipelotrichia.id.2147	14	80359465	rs10144017	G	A	0.0687138	0.0160771	8.49634e-06	18217	24	class
family.Erysipelotrichaceae.id.2149	14	80359465	rs10144017	G	A	0.0687138	0.0160771	8.49634e-06	18217	24	family
order.Erysipelotrichales.id.2148	14	80359465	rs10144017	G	A	0.0687138	0.0160771	8.49634e-06	18217	24	order
genus.Anaerostipes.id.1991	10	117358833	rs1590735	G	T	-0.0490129	0.0109566	8.49556e-06	16925	24	genus
genus.Fusicatenibacter.id.11305	2	5532793	rs792108	C	T	-0.0508345	0.0113843	8.49535e-06	16978	23	genus
phylum.Actinobacteria.id.400	2	135781301	rs7597802	A	T	0.0647803	0.0150625	8.49318e-06	17989	24	phylum
genus.Lachnoclostridium.id.11308	17	13816081	rs9901268	G	A	0.0906619	0.0208623	8.49306e-06	17199	22	genus
family.FamilyXIII.id.1957	4	162009148	rs35248316	G	A	-0.0586952	0.0134755	8.4908e-06	16734	24	family
family.Veillonellaceae.id.2172	6	92380922	rs9345168	A	C	0.0509102	0.0113253	8.48887e-06	15976	24	family
genus..Eubacteriumnodatumgroup.id.11297	10	61324890	rs10826311	G	A	-0.10983	0.0245922	8.48706e-06	3295	21	genus
genus.Lachnoclostridium.id.11308	8	59384181	rs983812	T	C	-0.050522	0.0113568	8.48702e-06	17922	24	genus
genus.LachnospiraceaeFCS020group.id.11314	13	40423744	rs7989718	G	T	-0.0582334	0.0130584	8.48655e-06	13772	24	genus
genus.Hungatella.id.11306	4	166071494	rs13126978	A	G	-0.150519	0.0332254	8.48552e-06	3948	20	genus
genus.Paraprevotella.id.962	11	41093575	rs76018378	G	A	-0.130798	0.0286428	8.48434e-06	7177	24	genus
family.Bifidobacteriaceae.id.433	2	136806996	rs80261410	T	C	0.0616912	0.0136281	8.48386e-06	14795	23	family
order.Bifidobacteriales.id.432	2	136806996	rs80261410	T	C	0.0616912	0.0136281	8.48386e-06	14795	23	order
genus..Eubacteriumruminantiumgroup.id.11340	8	138615208	rs11988117	T	G	0.0724628	0.0162305	8.48239e-06	7739	24	genus
genus.unknowngenus.id.1868	7	6732315	rs61227179	A	C	-0.1669	0.0388816	8.48173e-06	6450	15	genus
family.Streptococcaceae.id.1850	17	61138450	rs239358	A	G	-0.0495977	0.0110827	8.48111e-06	16610	24	family
genus.Terrisporobacter.id.11348	16	15920394	rs7184125	C	T	0.091256	0.0205493	8.48103e-06	6232	17	genus
genus.Lactococcus.id.1851	19	28755110	rs8105739	C	G	0.110863	0.0249472	8.48047e-06	4052	22	genus
family.Bifidobacteriaceae.id.433	2	136409574	rs2305165	A	C	0.0925491	0.020212	8.4804e-06	14915	24	family
order.Bifidobacteriales.id.432	2	136409574	rs2305165	A	C	0.0925491	0.020212	8.4804e-06	14915	24	order
order.Burkholderiales.id.2874	13	58674683	rs1470456	A	G	-0.0486834	0.0109872	8.4765e-06	17097	24	order
genus.Oxalobacter.id.2978	3	171938118	rs7616207	G	A	0.103011	0.0230831	8.47537e-06	4654	22	genus
genus.Oscillibacter.id.2063	2	179451660	rs1007025	A	G	0.0936381	0.0207369	8.47512e-06	8930	23	genus
family.Clostridiaceae1.id.1869	1	101802189	rs11166591	A	G	-0.0535353	0.011943	8.4738e-06	14253	24	family
class.Bacteroidia.id.912	3	195936789	rs4916508	A	G	-0.0466729	0.0105312	8.47116e-06	18324	24	class
order.Bacteroidales.id.913	3	195936789	rs4916508	A	G	-0.0466729	0.0105312	8.47116e-06	18324	24	order
genus.Senegalimassilia.id.11160	17	74957701	rs11869966	A	G	-0.0787487	0.017692	8.47111e-06	6923	22	genus
genus.LachnospiraceaeNK4A136group.id.11319	5	6082486	rs17770545	C	T	-0.0512304	0.0116116	8.47054e-06	17236	24	genus
genus.LachnospiraceaeND3007group.id.11317	16	1100064	rs8048165	A	G	-0.051645	0.0115899	8.46867e-06	15218	23	genus
class.Bacilli.id.1673	4	151687420	rs7666190	A	C	-0.104044	0.0247934	8.46829e-06	10436	15	class
genus.Fusicatenibacter.id.11305	1	24942232	rs9727334	G	A	-0.050887	0.0115036	8.46647e-06	17379	24	genus
genus.Blautia.id.1992	6	74612582	rs2917871	C	G	0.049379	0.0110795	8.46604e-06	18276	24	genus
family.Bacteroidaceae.id.917	20	58614443	rs17788984	A	G	0.0753066	0.0169849	8.46575e-06	17291	21	family
genus.Bacteroides.id.918	20	58614443	rs17788984	A	G	0.0753066	0.0169849	8.46575e-06	17291	21	genus
family.Alcaligenaceae.id.2875	2	239904554	rs10203027	T	C	0.0622959	0.0139075	8.46386e-06	16377	23	family
genus.RikenellaceaeRC9gutgroup.id.11191	9	112635645	rs1819327	A	G	-0.125183	0.0280804	8.46376e-06	3334	18	genus
genus.Prevotella9.id.11183	8	19122539	rs1967513	C	A	-0.0648732	0.0146605	8.46287e-06	10271	24	genus
genus.Blautia.id.1992	7	124199976	rs12668576	C	A	0.0547657	0.0123319	8.46094e-06	18158	23	genus
genus.Anaerotruncus.id.2054	14	30434431	rs17096167	A	G	0.0563784	0.0126144	8.46074e-06	16117	23	genus
family.Bifidobacteriaceae.id.433	2	136690783	rs309162	T	A	0.0708802	0.0157917	8.46039e-06	14915	24	family
order.Bifidobacteriales.id.432	2	136690783	rs309162	T	A	0.0708802	0.0157917	8.46039e-06	14915	24	order
genus..Ruminococcusgauvreauiigroup.id.11342	3	112359926	rs6807798	G	T	0.0597385	0.0135734	8.46027e-06	13382	24	genus
genus.Lachnospira.id.2004	11	25972978	rs7102091	C	T	-0.0566296	0.0129474	8.45887e-06	16495	24	genus
genus.ChristensenellaceaeR.7group.id.11283	18	1779609	rs73952017	T	C	-0.0862164	0.0194354	8.45769e-06	15274	21	genus
class.Bacilli.id.1673	3	184371224	rs74663707	T	C	0.0979154	0.0224074	8.45686e-06	15769	20	class
genus.Parasutterella.id.2892	10	44294740	rs7910184	T	C	-0.0636701	0.0143836	8.45512e-06	11385	24	genus
genus..Eubacteriumruminantiumgroup.id.11340	9	2529848	rs7858063	G	C	0.0809647	0.0179903	8.45349e-06	7264	23	genus
genus.Hungatella.id.11306	4	166072303	rs66548753	G	T	-0.15067	0.0332275	8.44999e-06	3950	20	genus
phylum.Firmicutes.id.1672	2	116770829	rs13409228	G	A	0.0948976	0.0187385	8.44926e-06	17859	23	phylum
genus.unknowngenus.id.2001	6	129231261	rs55736413	T	C	0.158132	0.0357614	8.4481e-06	6836	16	genus
genus..Eubacteriumventriosumgroup.id.11341	14	44966111	rs397124	C	T	-0.0560569	0.0126606	8.44654e-06	15287	24	genus
genus.LachnospiraceaeUCG001.id.11321	3	42578303	rs897	C	T	-0.0648911	0.0143436	8.44596e-06	9961	23	genus
class.Methanobacteria.id.119	7	10773932	rs73068003	T	G	-0.15814	0.0351803	8.44583e-06	3692	16	class
family.Methanobacteriaceae.id.121	7	10773932	rs73068003	T	G	-0.15814	0.0351803	8.44583e-06	3692	16	family
order.Methanobacteriales.id.120	7	10773932	rs73068003	T	G	-0.15814	0.0351803	8.44583e-06	3692	16	order
class.Actinobacteria.id.419	5	494064	rs56051594	C	T	0.0516882	0.011454	8.44533e-06	16182	23	class
genus.Odoribacter.id.952	12	67724222	rs80245222	G	T	-0.120167	0.0268987	8.44496e-06	11935	20	genus
order.Burkholderiales.id.2874	13	58566675	rs9527748	G	A	-0.0487007	0.0109793	8.44408e-06	17096	24	order
genus.RuminococcaceaeUCG013.id.11370	5	141396566	rs9324861	C	T	0.0643484	0.0147227	8.44215e-06	16378	22	genus
class.Negativicutes.id.2164	21	34377485	rs2834062	G	A	0.0489057	0.0108842	8.4392e-06	18171	24	class
order.Selenomonadales.id.2165	21	34377485	rs2834062	G	A	0.0489057	0.0108842	8.4392e-06	18171	24	order
genus.Coprobacter.id.949	15	91169886	rs6496711	T	C	0.0979005	0.0219985	8.43803e-06	6783	23	genus
genus.RuminococcaceaeUCG013.id.11370	8	40311885	rs2730183	A	G	-0.0488692	0.0109907	8.43787e-06	16772	24	genus
genus.FamilyXIIIAD3011group.id.11293	12	18155405	rs12303886	G	A	-0.0869055	0.0194853	8.43783e-06	13635	23	genus
class.Verrucomicrobiae.id.4029	4	95086438	rs72663802	C	T	0.0645324	0.0145369	8.43752e-06	11865	24	class
order.Verrucomicrobiales.id.4030	4	95086438	rs72663802	C	T	0.0645324	0.0145369	8.43752e-06	11865	24	order
family.Streptococcaceae.id.1850	17	61527677	rs4968647	T	C	-0.0491424	0.0110706	8.43748e-06	16627	24	family
genus.Ruminiclostridium5.id.11355	1	41878566	rs2801958	C	T	0.0513462	0.011515	8.43724e-06	17386	24	genus
order.Clostridiales.id.1863	4	161527868	rs6536526	T	A	0.0659658	0.0148557	8.4362e-06	18339	24	order
family.Prevotellaceae.id.960	3	32408916	rs2278540	A	G	0.0554249	0.0123265	8.43592e-06	14847	24	family
family.Alcaligenaceae.id.2875	20	29534074	rs6118993	C	T	0.0710837	0.0158858	8.43562e-06	15456	20	family
genus.Anaerostipes.id.1991	10	117358107	rs1927482	T	C	-0.0490342	0.0109566	8.4353e-06	16925	24	genus
genus.LachnospiraceaeFCS020group.id.11314	1	118414604	rs10923439	A	T	-0.0539509	0.0120632	8.43487e-06	13766	24	genus
genus.LachnospiraceaeUCG001.id.11321	6	145012201	rs77867174	G	C	0.106004	0.0235455	8.43417e-06	10097	23	genus
genus.Ruminiclostridium9.id.11357	3	158292558	rs62287934	C	G	-0.0513329	0.0114396	8.43393e-06	16725	24	genus
family.Bifidobacteriaceae.id.433	2	136402116	rs4954275	C	T	0.0915182	0.0200542	8.43357e-06	14915	24	family
order.Bifidobacteriales.id.432	2	136402116	rs4954275	C	T	0.0915182	0.0200542	8.43357e-06	14915	24	order
family.Rhodospirillaceae.id.2717	10	113438611	rs1414885	C	T	0.070497	0.0158996	8.43065e-06	8497	22	family
phylum.Firmicutes.id.1672	19	22874492	rs4933026	A	T	-0.0689059	0.0157395	8.43007e-06	18336	24	phylum
genus.LachnospiraceaeUCG001.id.11321	6	145012869	rs9376841	A	G	0.103661	0.022991	8.42961e-06	10097	23	genus
family.BacteroidalesS24.7group.id.11173	17	21205200	rs7217209	T	C	0.0843019	0.0187308	8.42937e-06	7745	22	family
genus.unknowngenus.id.1000005479	17	21205200	rs7217209	T	C	0.0843019	0.0187308	8.42937e-06	7745	22	genus
class.Actinobacteria.id.419	5	428236	rs12188164	C	A	0.0525638	0.0115751	8.42659e-06	16313	24	class
phylum.Bacteroidetes.id.905	8	70916181	rs62531359	G	T	0.0657788	0.0149886	8.42316e-06	18321	24	phylum
family.Streptococcaceae.id.1850	4	53656893	rs5012592	C	T	-0.0902277	0.0194013	8.4224e-06	16549	23	family
family.Bifidobacteriaceae.id.433	2	136068890	rs7572152	C	G	0.0807782	0.0189343	8.42195e-06	14816	23	family
order.Bifidobacteriales.id.432	2	136068890	rs7572152	C	G	0.0807782	0.0189343	8.42195e-06	14816	23	order
genus.Tyzzerella3.id.11335	10	46097299	rs111287803	T	C	-0.213544	0.0477609	8.42118e-06	3857	14	genus
genus.Tyzzerella3.id.11335	10	46096947	rs112715294	A	C	-0.213544	0.0477609	8.42118e-06	3857	14	genus
genus.Tyzzerella3.id.11335	10	46097131	rs113312668	A	G	-0.213544	0.0477609	8.42118e-06	3857	14	genus
genus.Tyzzerella3.id.11335	10	46097404	rs73291121	A	G	-0.213544	0.0477609	8.42118e-06	3857	14	genus
genus.LachnospiraceaeUCG008.id.11328	11	19574469	rs7110926	A	G	-0.0866409	0.0193802	8.42083e-06	7017	19	genus
family.Lachnospiraceae.id.1987	5	32348593	rs2910921	C	T	0.160302	0.035832	8.41974e-06	6549	11	family
genus.Fusicatenibacter.id.11305	1	24955263	rs2095811	G	A	-0.0514572	0.0116034	8.41888e-06	17376	24	genus
genus.Butyricimonas.id.945	8	4841239	rs2924725	C	T	0.0682526	0.0153317	8.41785e-06	10733	24	genus
genus..Eubacteriumventriosumgroup.id.11341	14	51961407	rs11157826	C	T	-0.0616087	0.0138021	8.41668e-06	15288	24	genus
family.Bifidobacteriaceae.id.433	2	136640787	rs7561565	T	G	0.0710687	0.0157916	8.41654e-06	14915	24	family
order.Bifidobacteriales.id.432	2	136640787	rs7561565	T	G	0.0710687	0.0157916	8.41654e-06	14915	24	order
genus.Akkermansia.id.4037	1	105428018	rs12024893	A	G	0.0634523	0.0142232	8.41653e-06	11863	24	genus
order.Bacillales.id.1674	1	61828844	rs6587921	C	T	-0.140654	0.031699	8.41648e-06	3239	20	order
class.Verrucomicrobiae.id.4029	1	105423672	rs4595371	A	G	0.0634415	0.0142237	8.41647e-06	11864	24	class
order.Verrucomicrobiales.id.4030	1	105423672	rs4595371	A	G	0.0634415	0.0142237	8.41647e-06	11864	24	order
genus..Ruminococcusgauvreauiigroup.id.11342	5	112623493	rs36120874	A	G	0.0706334	0.0156911	8.41585e-06	12839	23	genus
order.Clostridiales.id.1863	5	35770550	rs72738886	C	T	0.0865333	0.0190392	8.41577e-06	16934	21	order
genus.RikenellaceaeRC9gutgroup.id.11191	10	135035873	rs61860639	G	A	0.111664	0.0251773	8.41318e-06	3318	17	genus
genus.Oxalobacter.id.2978	3	171954102	rs62281792	A	G	0.146815	0.0323515	8.41292e-06	4656	22	genus
family.FamilyXI.id.1936	16	64956642	rs78222136	C	G	0.224835	0.0511672	8.41266e-06	3136	18	family
order.Burkholderiales.id.2874	13	58600904	rs9537921	A	G	-0.0486818	0.0109748	8.41159e-06	17097	24	order
genus.RuminococcaceaeUCG002.id.11360	5	123815509	rs62371738	T	C	-0.0553211	0.012268	8.41033e-06	17094	24	genus
family.unknownfamily.id.1000006161	2	89331940	rs80270230	C	G	0.176113	0.0393214	8.40763e-06	4261	19	family
genus.unknowngenus.id.1000006162	2	89331940	rs80270230	C	G	0.176113	0.0393214	8.40763e-06	4261	19	genus
order.NB1n.id.3953	2	89331940	rs80270230	C	G	0.176113	0.0393214	8.40763e-06	4261	19	order
genus.Lactococcus.id.1851	2	31266285	rs12712302	A	G	0.107579	0.0240421	8.4075e-06	4057	22	genus
family.Streptococcaceae.id.1850	17	61280683	rs57226474	G	A	-0.0492269	0.0111312	8.40747e-06	16623	24	family
genus..Clostridiuminnocuumgroup.id.14397	15	59704208	rs77845139	G	A	-0.114993	0.0257186	8.40622e-06	4048	19	genus
genus..Clostridiuminnocuumgroup.id.14397	1	8419420	rs6577484	A	G	0.160425	0.0360857	8.40602e-06	3858	18	genus
genus.LachnospiraceaeUCG001.id.11321	7	96964759	rs6956068	A	C	-0.0735445	0.0165486	8.40549e-06	10150	24	genus
family.Clostridiaceae1.id.1869	9	136720821	rs2156323	G	A	0.0801098	0.0181159	8.40267e-06	14212	23	family
genus.Subdoligranulum.id.2070	3	62268059	rs1599742	G	A	0.0476823	0.0107293	8.40137e-06	17587	24	genus
genus.Bifidobacterium.id.436	2	135403199	rs10193171	G	A	0.0531522	0.0118717	8.40131e-06	14778	24	genus
genus.Ruminiclostridium5.id.11355	5	32478202	rs78912587	A	G	0.0807041	0.0176967	8.40063e-06	16570	22	genus
genus.Sutterella.id.2896	6	18584026	rs1033434	G	T	-0.0592605	0.0133929	8.40046e-06	13254	24	genus
order.Burkholderiales.id.2874	2	239906429	rs13385989	A	C	0.0604511	0.0135703	8.39911e-06	16664	23	order
class.Betaproteobacteria.id.2867	7	111289034	rs2613608	G	A	-0.0483307	0.0109194	8.39897e-06	17150	24	class
genus.Collinsella.id.815	11	79015299	rs548708	C	T	0.0537876	0.0120555	8.3988e-06	14334	23	genus
genus..Eubacteriumeligensgroup.id.14372	11	31098691	rs182318	A	G	-0.0824941	0.0195615	8.39837e-06	14777	24	genus
class.Clostridia.id.1859	3	131371980	rs76767978	A	G	0.0698882	0.0156319	8.398e-06	18329	24	class
genus.Blautia.id.1992	7	124179004	rs17147246	C	G	0.0544028	0.012312	8.39629e-06	18273	24	genus
genus..Eubacteriumruminantiumgroup.id.11340	15	61289861	rs951265	G	A	-0.0738544	0.0165407	8.39559e-06	7314	23	genus
order.Lactobacillales.id.1800	3	184371224	rs74663707	T	C	0.0982594	0.0224613	8.39558e-06	15695	20	order
class.Mollicutes.id.3920	7	79490250	rs2464826	C	A	0.0944239	0.0211806	8.39505e-06	10998	23	class
phylum.Tenericutes.id.3919	7	79490250	rs2464826	C	A	0.0944239	0.0211806	8.39505e-06	10998	23	phylum
family.Prevotellaceae.id.960	3	71824151	rs2322142	C	T	-0.0598326	0.0132963	8.3949e-06	14869	24	family
genus.Sellimonas.id.14369	7	106250164	rs41816	G	A	0.132201	0.0291087	8.39372e-06	3154	21	genus
phylum.Verrucomicrobia.id.3982	4	95064162	rs77055143	C	T	0.0629051	0.014174	8.39302e-06	12383	24	phylum
genus.RuminococcaceaeNK4A214group.id.11358	2	239089624	rs4663856	C	A	-0.0514357	0.0115069	8.39271e-06	15288	24	genus
phylum.Firmicutes.id.1672	2	231621236	rs1568247	G	A	0.0803128	0.0181788	8.3927e-06	17817	23	phylum
class.Gammaproteobacteria.id.3303	10	48385682	rs2234691	C	T	0.0762905	0.0171962	8.39264e-06	16011	24	class
genus.Parasutterella.id.2892	3	156557261	rs62273920	C	T	0.225573	0.0501836	8.39056e-06	3691	8	genus
genus.unknowngenus.id.2001	8	70922442	rs544200	C	T	0.0899565	0.0198826	8.39054e-06	9529	21	genus
genus.Phascolarctobacterium.id.2168	2	174437538	rs10168874	A	G	0.0615837	0.0138095	8.38961e-06	11114	24	genus
genus.Parasutterella.id.2892	10	44294814	rs6593368	G	A	-0.0636754	0.0143817	8.38781e-06	11385	24	genus
genus.LachnospiraceaeND3007group.id.11317	16	1104508	rs28552479	A	G	-0.0517292	0.0115655	8.38649e-06	15301	24	genus
genus.FamilyXIIIAD3011group.id.11293	12	18116551	rs35087346	T	A	-0.0865142	0.019338	8.38526e-06	13631	23	genus
family.FamilyXIII.id.1957	3	32373530	rs4293737	G	A	-0.112091	0.0271305	8.38485e-06	5704	12	family
genus.Paraprevotella.id.962	17	69138403	rs2058083	C	T	-0.0783812	0.0172968	8.38364e-06	7179	24	genus
genus.Ruminococcus1.id.11373	10	65870347	rs10995816	G	C	-0.0762002	0.0174689	8.38258e-06	16597	24	genus
family.Pasteurellaceae.id.3689	20	57268994	rs6100166	G	C	0.0665833	0.0148566	8.3822e-06	9115	22	family
order.Pasteurellales.id.3688	20	57268994	rs6100166	G	C	0.0665833	0.0148566	8.3822e-06	9115	22	order
phylum.Cyanobacteria.id.1500	4	37837567	rs2714556	T	C	0.092598	0.020281	8.38186e-06	7118	24	phylum
genus.Holdemania.id.2157	3	60615680	rs967319	C	T	0.0788638	0.0176744	8.38155e-06	9108	23	genus
genus..Eubacteriumruminantiumgroup.id.11340	9	2539280	rs829969	G	A	0.0809604	0.0180021	8.38097e-06	7263	23	genus
genus.Subdoligranulum.id.2070	2	200288718	rs10497836	T	C	-0.0524065	0.0118697	8.37954e-06	17579	24	genus
genus.Oscillibacter.id.2063	2	179392080	rs16866373	A	T	0.0946842	0.0208997	8.37835e-06	8930	23	genus
genus.CandidatusSoleaferrea.id.11350	20	41279686	rs62203853	C	A	0.100167	0.0223389	8.3761e-06	6050	21	genus
genus.RuminococcaceaeUCG013.id.11370	9	136620584	rs2428106	G	C	-0.0490863	0.0109903	8.37605e-06	16768	24	genus
phylum.Bacteroidetes.id.905	2	228475013	rs2138406	G	T	0.057997	0.013164	8.37594e-06	18334	24	phylum
order.Rhodospirillales.id.2667	10	113435151	rs35982688	T	C	0.0700058	0.015811	8.37462e-06	8599	23	order
family.Porphyromonadaceae.id.943	1	240929774	rs35961441	C	A	0.0915257	0.0207306	8.37393e-06	16374	21	family
phylum.Actinobacteria.id.400	2	135781522	rs11889843	G	A	0.0645334	0.0150129	8.37392e-06	17989	24	phylum
genus..Ruminococcustorquesgroup.id.14377	5	56944239	rs2109479	A	G	0.0560629	0.0127785	8.37357e-06	17798	24	genus
genus.Ruminiclostridium6.id.11356	11	40264123	rs10837369	C	T	0.0600914	0.0136519	8.37246e-06	13380	24	genus
genus.Eggerthella.id.819	2	141337454	rs6430926	T	C	0.0879736	0.0197127	8.37122e-06	5147	22	genus
family.Lachnospiraceae.id.1987	2	232469722	rs13005175	G	A	0.0993483	0.0218395	8.37071e-06	16893	21	family
genus.unknowngenus.id.2071	2	11152180	rs1809136	C	G	0.0994594	0.0228638	8.36989e-06	12614	24	genus
genus.RuminococcaceaeUCG003.id.11361	8	82037381	rs11778761	C	A	-0.0596557	0.0133771	8.36947e-06	14412	24	genus
genus..Ruminococcustorquesgroup.id.14377	9	27225258	rs10967781	A	C	0.0507994	0.0113322	8.36865e-06	17791	24	genus
genus.Alloprevotella.id.961	21	36053643	rs2154444	G	T	0.138234	0.0308961	8.36755e-06	3009	17	genus
genus.Turicibacter.id.2162	6	126111906	rs3734632	C	T	-0.119398	0.0270057	8.3673e-06	8626	22	genus
genus.Slackia.id.825	8	96957776	rs79393841	G	A	-0.116724	0.0263067	8.3673e-06	6063	22	genus
genus..Eubacteriumnodatumgroup.id.11297	7	135052348	rs10458299	C	T	-0.187753	0.041969	8.36714e-06	3271	20	genus
genus.Gordonibacter.id.821	12	131024079	rs61934597	T	C	-0.172495	0.0388567	8.36672e-06	3684	18	genus
genus.ErysipelotrichaceaeUCG003.id.11384	8	91788932	rs73311066	G	C	0.119311	0.0269925	8.36569e-06	12542	17	genus
genus.ErysipelotrichaceaeUCG003.id.11384	8	91788964	rs73311068	A	G	0.119311	0.0269925	8.36569e-06	12542	17	genus
genus..Ruminococcustorquesgroup.id.14377	17	14520034	rs6502380	A	G	0.047441	0.0107156	8.36516e-06	17798	24	genus
family.Bifidobacteriaceae.id.433	2	137014023	rs4072434	G	C	0.0550044	0.01218	8.36323e-06	14915	24	family
order.Bifidobacteriales.id.432	2	137014023	rs4072434	G	C	0.0550044	0.01218	8.36323e-06	14915	24	order
phylum.Euryarchaeota.id.55	13	41931863	rs9594529	A	G	0.197181	0.0442072	8.36311e-06	3546	15	phylum
family.Christensenellaceae.id.1866	19	35884202	rs4805124	G	C	0.0486508	0.0109067	8.36272e-06	16847	24	family
family.Alcaligenaceae.id.2875	6	138305334	rs148149311	G	A	0.126743	0.0281199	8.36205e-06	11655	14	family
genus.Coprobacter.id.949	15	91177566	rs10852138	A	C	0.0980317	0.0219438	8.36176e-06	6790	23	genus
class.Bacteroidia.id.912	22	27433885	rs17343978	C	A	-0.0552057	0.0120278	8.35928e-06	18334	24	class
order.Bacteroidales.id.913	22	27433885	rs17343978	C	A	-0.0552057	0.0120278	8.35928e-06	18334	24	order
genus.Fusicatenibacter.id.11305	1	24942470	rs9727359	G	T	-0.0509168	0.0115031	8.35907e-06	17379	24	genus
genus..Eubacteriumventriosumgroup.id.11341	1	147270847	rs35298140	C	T	0.0753602	0.0172241	8.35357e-06	14835	22	genus
genus.unknowngenus.id.959	2	157246935	rs11691923	A	G	-0.0923453	0.0206883	8.35281e-06	4862	19	genus
genus.Ruminiclostridium9.id.11357	3	158310483	rs6780477	G	T	-0.0514997	0.0114455	8.35201e-06	16725	24	genus
family.BacteroidalesS24.7group.id.11173	15	47307610	rs3920216	A	G	0.0777023	0.0174242	8.35196e-06	7949	24	family
genus.unknowngenus.id.1000005479	15	47307610	rs3920216	A	G	0.0777023	0.0174242	8.35196e-06	7949	24	genus
genus..Ruminococcusgnavusgroup.id.14376	5	18705367	rs329894	A	G	-0.0806949	0.0178745	8.35156e-06	6398	24	genus
genus.Butyrivibrio.id.1993	6	111662367	rs465782	G	A	-0.118082	0.026462	8.35034e-06	3482	20	genus
genus.FamilyXIIIUCG001.id.11294	6	76605528	rs62414804	C	T	-0.059949	0.0134474	8.34836e-06	12750	23	genus
genus.Dorea.id.1997	6	74611047	rs3005519	A	G	0.0504936	0.0112884	8.34744e-06	17610	24	genus
phylum.Proteobacteria.id.2375	19	43531760	rs1989371	C	A	0.0473507	0.0106161	8.34618e-06	17769	23	phylum
family.Rhodospirillaceae.id.2717	8	131953105	rs72714480	C	T	0.113256	0.0256998	8.34617e-06	8499	22	family
genus.LachnospiraceaeND3007group.id.11317	16	1098874	rs2549191	C	G	-0.0517615	0.0115883	8.34344e-06	15218	23	genus
order.Rhodospirillales.id.2667	8	131948714	rs76208018	A	G	0.114021	0.025669	8.33938e-06	8520	22	order
genus.Catenibacterium.id.2153	7	57373437	rs7795142	G	T	0.126503	0.0284697	8.33903e-06	3239	17	genus
family.FamilyXIII.id.1957	4	161994978	rs35239169	T	C	-0.0586486	0.0134614	8.33777e-06	16737	24	family
genus.Ruminiclostridium6.id.11356	5	178691983	rs74930322	C	T	0.112413	0.0245903	8.33772e-06	11950	20	genus
genus.unknowngenus.id.2071	7	93746275	rs34985298	A	G	-0.0623526	0.013772	8.33749e-06	12618	24	genus
genus.RuminococcaceaeUCG002.id.11360	13	87919682	rs73561259	A	T	-0.0761797	0.0172895	8.33743e-06	16371	23	genus
genus.RuminococcaceaeUCG003.id.11361	8	82038578	rs13262757	A	T	-0.0596816	0.0133824	8.33607e-06	14412	24	genus
order.Burkholderiales.id.2874	13	58575268	rs9537908	T	C	-0.0487221	0.0109765	8.33563e-06	17096	24	order
order.Lactobacillales.id.1800	14	97526750	rs2370083	T	G	-0.08054	0.0180992	8.33495e-06	17183	23	order
family.Streptococcaceae.id.1850	4	53643039	rs4865415	T	C	-0.0888223	0.0189405	8.33393e-06	16556	23	family
genus.Paraprevotella.id.962	13	86302515	rs9547347	A	G	-0.0979437	0.022486	8.33318e-06	6647	23	genus
family.Streptococcaceae.id.1850	4	53645920	rs17613967	T	G	-0.088321	0.0186712	8.3331e-06	16556	23	family
family.Bifidobacteriaceae.id.433	5	449701	rs72717440	A	T	0.0550106	0.0120898	8.3318e-06	14915	24	family
order.Bifidobacteriales.id.432	5	449701	rs72717440	A	T	0.0550106	0.0120898	8.3318e-06	14915	24	order
genus.CandidatusSoleaferrea.id.11350	10	82879688	rs386526	G	C	0.0818459	0.0180086	8.33076e-06	6144	23	genus
genus.Enterorhabdus.id.820	8	113109626	rs10113034	T	G	0.130572	0.0293177	8.33044e-06	7361	21	genus
genus.Barnesiella.id.944	7	122021647	rs6466817	C	T	-0.0543913	0.0121698	8.32998e-06	13945	23	genus
genus.Ruminiclostridium6.id.11356	11	86247063	rs648798	C	T	-0.140248	0.0327141	8.3284e-06	6881	15	genus
genus.ChristensenellaceaeR.7group.id.11283	7	118073023	rs62467071	C	T	0.110523	0.0253645	8.32802e-06	12630	18	genus
genus.RuminococcaceaeNK4A214group.id.11358	16	24081586	rs113462046	C	A	0.060611	0.0137554	8.32691e-06	14822	23	genus
genus.Catenibacterium.id.2153	7	57366811	rs73117447	G	T	0.125519	0.0284243	8.32429e-06	3239	17	genus
genus.Romboutsia.id.11347	1	171906440	rs12046777	A	T	-0.0856424	0.0196412	8.32095e-06	14186	23	genus
genus.RuminococcaceaeNK4A214group.id.11358	4	159935601	rs6844250	T	G	-0.0547119	0.0122765	8.31987e-06	15269	24	genus
genus.Akkermansia.id.4037	1	105423672	rs4595371	A	G	0.0634791	0.0142242	8.31943e-06	11863	24	genus
class.Bacilli.id.1673	8	10135940	rs2975649	C	T	-0.054526	0.0123291	8.31921e-06	17366	24	class
family.unknownfamily.id.1000006161	20	3405204	rs8126056	C	T	-0.158261	0.0351897	8.31896e-06	5089	22	family
genus.unknowngenus.id.1000006162	20	3405204	rs8126056	C	T	-0.158261	0.0351897	8.31896e-06	5089	22	genus
order.NB1n.id.3953	20	3405204	rs8126056	C	T	-0.158261	0.0351897	8.31896e-06	5089	22	order
family.Bifidobacteriaceae.id.433	2	136960483	rs11688302	C	T	0.0566573	0.0128254	8.31813e-06	14915	24	family
order.Bifidobacteriales.id.432	2	136960483	rs11688302	C	T	0.0566573	0.0128254	8.31813e-06	14915	24	order
genus.Ruminococcus2.id.11374	9	137560344	rs12000599	C	A	0.0698661	0.0160751	8.31641e-06	15339	24	genus
genus.Akkermansia.id.4037	1	105418410	rs4294419	G	A	0.063096	0.0141885	8.31606e-06	11863	24	genus
genus.Coprococcus2.id.11302	9	16806694	rs10121347	G	C	0.0925805	0.0219459	8.31427e-06	11457	23	genus
genus.Erysipelatoclostridium.id.11381	5	77814219	rs2003163	G	A	-0.0661285	0.0147953	8.31402e-06	9783	24	genus
genus.Butyrivibrio.id.1993	17	20657506	rs34115873	G	A	0.113865	0.0257863	8.31161e-06	3477	20	genus
family.Bifidobacteriaceae.id.433	2	136477100	rs56784995	T	C	0.0918974	0.0201752	8.31137e-06	14915	24	family
order.Bifidobacteriales.id.432	2	136477100	rs56784995	T	C	0.0918974	0.0201752	8.31137e-06	14915	24	order
family.unknownfamily.id.1000005471	10	3521579	rs609343	A	T	-0.0866352	0.0190702	8.30826e-06	10359	22	family
genus.unknowngenus.id.1000005472	10	3521579	rs609343	A	T	-0.0866352	0.0190702	8.30826e-06	10359	22	genus
order.MollicutesRF9.id.11579	10	3521579	rs609343	A	T	-0.0866352	0.0190702	8.30826e-06	10359	22	order
order.Lactobacillales.id.1800	4	184681021	rs111552159	G	C	0.128854	0.0287397	8.30804e-06	11312	13	order
genus.unknowngenus.id.1868	5	126796585	rs2898043	G	T	-0.0793855	0.0176737	8.30729e-06	10301	23	genus
genus.Victivallis.id.2256	14	96072402	rs2093422	T	A	-0.118149	0.0263142	8.30674e-06	3267	17	genus
genus.Coprobacter.id.949	15	91173701	rs6496712	T	G	0.0879369	0.0199885	8.3056e-06	6791	23	genus
genus.Collinsella.id.815	19	31879555	rs62102630	G	A	-0.0696299	0.0153325	8.30514e-06	14334	23	genus
genus.Sellimonas.id.14369	3	42006323	rs74947509	T	C	-0.16073	0.035525	8.30316e-06	3154	21	genus
family.Lachnospiraceae.id.1987	17	80481831	rs140737552	C	T	0.0550767	0.0125083	8.30284e-06	17525	23	family
order.Bacteroidales.id.913	3	89325083	rs12486971	T	C	-0.0596516	0.013617	8.30243e-06	18327	24	order
genus.Roseburia.id.2012	15	37859065	rs57466170	T	C	0.0741405	0.0171601	8.30102e-06	17333	22	genus
genus.LachnospiraceaeUCG008.id.11328	3	100491760	rs9823432	T	G	-0.110428	0.0246892	8.30056e-06	6577	18	genus
class.Betaproteobacteria.id.2867	1	153237467	rs4585927	T	C	0.0492606	0.0110292	8.29983e-06	17150	24	class
genus..Ruminococcustorquesgroup.id.14377	12	56374803	rs11171713	G	A	0.0870527	0.0197999	8.29963e-06	17011	23	genus
genus.Desulfovibrio.id.3173	8	57972916	rs72647089	G	T	-0.106594	0.0239337	8.29763e-06	8985	23	genus
[truncated: 12,571 more rows]

## Sheet: Table S2
Confounders
SNP	trait
rs45497800	current tobacco smoking
rs45497800	pack years adult smoking as proportion of life span exposed to smoking
rs45497800	pack years of smoking preview only
rs182549	15 anhydroglucitol levels
rs182549	parkinsons disease
rs182549	arm fat mass left
rs182549	arm fat mass right
rs182549	arm fat percentage left
rs182549	arm fat percentage right
rs182549	body fat percentage
rs182549	body mass index
rs182549	forced vital capacity
rs182549	leg fat mass left
rs182549	leg fat mass right
rs182549	leg fat percentage left
rs182549	leg fat percentage right
rs182549	trunk fat mass
rs182549	trunk fat percentage
rs182549	whole body fat mass
rs4945008	25 hydroxy vitamin d concentrations
rs2952251	irritability
rs2952251	neuroticism score
rs2952251	worrier or anxious feelings
rs35344081	comparative height size at age 10
rs35344081	height
rs4028634	height
rs4028634	leg predicted mass left
rs4028634	weight
rs73975615	cause of death: endocarditis, valve unspecified
rs7546249	height
rs7546249	arm fat-free mass left
rs7546249	arm fat-free mass right
rs7546249	arm predicted mass left
rs7546249	arm predicted mass right
rs7546249	basal metabolic rate
rs7546249	comparative height size at age 10
rs7546249	hand grip strength left
rs7546249	hand grip strength right
rs7546249	height
rs7546249	impedance of arm right
rs7546249	leg fat-free mass left
rs7546249	leg fat-free mass right
rs7546249	leg predicted mass left
rs7546249	leg predicted mass right
rs7546249	sitting height
rs7546249	trunk fat-free mass
rs7546249	trunk predicted mass
rs7546249	whole body fat-free mass
rs7546249	whole body water mass
rs2321387	qualifications: college or university degree
rs72915163	self-reported hypertension
rs72915163	vascular or heart problems diagnosed by doctor: high blood pressure
rs72915163	vascular or heart problems diagnosed by doctor: none of the above
rs2442778	height
rs2442778	height
rs6058181	height
rs6058181	plasma protein c levels
rs6058181	prothrombin time by inr international normalized ratio
rs6058181	arm fat-free mass left
rs6058181	arm fat-free mass right
rs6058181	arm predicted mass left
rs6058181	arm predicted mass right
rs6058181	basal metabolic rate
rs6058181	height
rs6058181	leg fat-free mass right
rs6058181	leg predicted mass right
rs6058181	sitting height
rs6058181	trunk fat-free mass
rs6058181	trunk predicted mass
rs6058181	whole body fat-free mass
rs6058181	whole body water mass
rs1035691	diastolic blood pressure
rs1035691	systolic blood pressure
rs2300774	high light scatter percentage of red cells
rs2300774	mean corpuscular hemoglobin
rs2300774	mean corpuscular hemoglobin concentration
rs2300774	mean corpuscular volume
rs2300774	red blood cell count
rs2300774	red cell distribution width
rs2300774	reticulocyte fraction of red cells
rs2300774	mean corpuscular hemoglobin concentration
rs2300774	mean corpuscular volume
rs2300774	mean corpuscular volume
rs8003149	impedance of arm left
rs8003149	impedance of arm right
rs8003149	impedance of whole body
rs79790072	comparative height size at age 10
rs79790072	height
rs11018665	forced vital capacity, best measure
rs10108398	total cholesterol
rs10108398	total cholesterol
rs10108398	total cholesterol
rs10108398	impedance of arm left
rs3768491	impedance of arm left
rs3768491	impedance of arm right
rs3768491	impedance of leg left
rs3768491	impedance of leg right
rs3768491	impedance of whole body
rs3768491	time spent using computer
rs4936098	diastolic blood pressure
rs4936098	impedance of arm left
rs4936098	impedance of arm right
rs4936098	impedance of whole body
rs4936098	systolic blood pressure
rs62191117	forced expiratory volume in 1-second
rs62191117	forced expiratory volume in 1-second, best measure
rs9537886	qualifications: college or university degree
rs67737557	mean corpuscular volume
rs67737557	red blood cell count
rs7302582	sitting height
rs147968	granulocyte count
rs147968	granulocyte percentage of myeloid white cells
rs147968	monocyte count
rs147968	monocyte percentage of white cells
rs147968	neutrophil count
rs147968	neutrophil percentage of white cells
rs147968	sum basophil neutrophil counts
rs147968	sum neutrophil eosinophil counts
rs28757219	hemoglobin concentration
rs28757219	lymphocyte count
rs28757219	mean corpuscular hemoglobin
rs28757219	mean corpuscular hemoglobin concentration
rs28757219	mean corpuscular volume
rs28757219	monocyte count
rs28757219	red cell distribution width
rs28757219	reticulocyte count
rs28757219	reticulocyte fraction of red cells
rs66710942	morning or evening person
rs182549	15 anhydroglucitol levels
rs182549	parkinsons disease
rs182549	arm fat mass left
rs182549	arm fat mass right
rs182549	arm fat percentage left
rs182549	arm fat percentage right
rs182549	body fat percentage
rs182549	body mass index
rs182549	forced vital capacity
rs182549	leg fat mass left
rs182549	leg fat mass right
rs182549	leg fat percentage left
rs182549	leg fat percentage right
rs182549	trunk fat mass
rs182549	trunk fat percentage
rs182549	whole body fat mass
rs17121075	pulse rate
rs2442778	height
rs2442778	height
rs6058181	height
rs6058181	plasma protein c levels
rs6058181	prothrombin time by inr international normalized ratio
rs6058181	arm fat-free mass left
rs6058181	arm fat-free mass right
rs6058181	arm predicted mass left
rs6058181	arm predicted mass right
rs6058181	basal metabolic rate
rs6058181	height
rs6058181	leg fat-free mass right
rs6058181	leg predicted mass right
rs6058181	sitting height
rs6058181	trunk fat-free mass
rs6058181	trunk predicted mass
rs6058181	whole body fat-free mass
rs6058181	whole body water mass
rs2300774	high light scatter percentage of red cells
rs2300774	mean corpuscular hemoglobin
rs2300774	mean corpuscular hemoglobin concentration
rs2300774	mean corpuscular volume
rs2300774	red blood cell count
rs2300774	red cell distribution width
rs2300774	reticulocyte fraction of red cells
rs2300774	mean corpuscular hemoglobin concentration
rs2300774	mean corpuscular volume
rs2300774	mean corpuscular volume
rs8003149	impedance of arm left
rs8003149	impedance of arm right
rs8003149	impedance of whole body
rs17379710	self-reported hypothyroidism or myxoedema
rs17379710	treatment with levothyroxine sodium
rs11979110	high density lipoprotein
rs11979110	high density lipoprotein
rs11979110	hdl cholesterol
rs11979110	arm fat percentage left
rs11979110	arm fat percentage right
rs11979110	body fat percentage
rs11979110	hip circumference
rs11979110	impedance of arm left
rs11979110	impedance of arm right
rs11979110	leg fat percentage left
rs11979110	leg fat percentage right
rs11979110	self-reported hypertension
rs11979110	treatment with blood pressure medication
rs11979110	treatment with cholesterol lowering medication
rs11979110	trunk fat mass
rs11979110	trunk fat percentage
rs11979110	vascular or heart problems diagnosed by doctor: high blood pressure
rs11979110	vascular or heart problems diagnosed by doctor: none of the above
rs11979110	whole body fat mass
rs2159863	self-reported gout
rs2159863	treatment with allopurinol
rs1205443	pulse rate
rs1205443	pulse rate
rs1205443	sitting height
rs3127230	height
rs1530559	total cholesterol
rs1530559	fasting insulin
rs1530559	log fasting insulin
rs1530559	parkinsons disease
rs1530559	body fat percentage
rs1530559	hand grip strength right
rs1530559	leg fat percentage left
rs1530559	trunk fat percentage
rs11018665	forced vital capacity, best measure
rs4428215	height
rs4428215	height
rs6000536	hemoglobin concentration
rs6000536	mean corpuscular hemoglobin
rs6000536	mean corpuscular hemoglobin concentration
rs6000536	mean corpuscular volume
rs6000536	red cell distribution width
rs12050685	pulse rate
rs12050685	pulse rate
rs1520207	hair or balding pattern: pattern 4
rs35233670	hair or balding pattern: pattern 4
rs55793120	height
rs2952251	irritability
rs2952251	neuroticism score
rs2952251	worrier or anxious feelings
rs35344081	comparative height size at age 10
rs35344081	height
rs79790072	comparative height size at age 10
rs79790072	height
rs638542	low density lipoprotein
rs638542	low density lipoprotein
rs638542	total cholesterol
rs638542	total cholesterol
rs638542	ldl cholesterol
rs638542	total cholesterol
rs638542	impedance of arm left
rs638542	impedance of arm right
rs638542	impedance of leg left
rs638542	impedance of leg right
rs638542	impedance of whole body
rs638542	time spent using computer
rs949341	heel bone mineral density
rs949341	heel bone mineral density left
rs949341	heel bone mineral density right
rs166849	basal metabolic rate
rs4461038	hematocrit
rs4461038	mean corpuscular hemoglobin concentration
rs4461038	red blood cell count
rs4461038	red cell distribution width
rs4461038	reticulocyte count
rs4461038	reticulocyte fraction of red cells
rs4936098	diastolic blood pressure
rs4936098	impedance of arm left
rs4936098	impedance of arm right
rs4936098	impedance of whole body
rs4936098	systolic blood pressure
rs7860510	eosinophil count
rs7860510	eosinophil percentage of granulocytes
rs7860510	eosinophil percentage of white cells
rs7860510	sum eosinophil basophil counts
rs12151423	arm fat-free mass left
rs12151423	arm predicted mass left
rs12151423	basal metabolic rate
rs12151423	height
rs12151423	leg fat-free mass left
rs12151423	leg fat-free mass right
rs12151423	leg predicted mass left
rs12151423	leg predicted mass right
rs12151423	sitting height
rs12151423	trunk fat-free mass
rs12151423	trunk predicted mass
rs12151423	whole body fat-free mass
rs12151423	whole body water mass
rs60254196	eosinophil count
rs60254196	eosinophil percentage of granulocytes
rs60254196	eosinophil percentage of white cells
rs60254196	neutrophil percentage of granulocytes
rs60254196	sum eosinophil basophil counts
rs281379	mean platelet volume
rs281379	total cholesterol
rs281379	total cholesterol
rs281379	crohns disease
rs281379	crohns disease
rs281379	psoriasis and crohns disease combined
rs281379	total cholesterol
rs281379	crohns disease
rs281379	crohns disease
rs281379	crohns disease
rs281379	pubertal anthropometrics
rs281379	alcohol intake frequency
rs281379	bring up phlegm or sputum/mucus on most days
rs281379	cholelithiasis
rs281379	medication for cholesterol, blood pressure or diabetes: cholesterol lowering medication
rs281379	self-reported high cholesterol
rs281379	sodium in urine
rs281379	alkaline phosphatase
rs10458299	comparative height size at age 10
rs10458299	height
rs3980709	impedance of arm left
rs3980709	impedance of arm right
rs3980709	impedance of whole body
rs62547233	high light scatter percentage of red cells
rs62547233	high light scatter reticulocyte count
rs62547233	reticulocyte count
rs62547233	reticulocyte fraction of red cells
rs66830358	comparative height size at age 10
rs66830358	height
rs66830358	trunk fat-free mass
rs66830358	trunk predicted mass
rs2012708	reticulocyte count
rs2012708	reticulocyte fraction of red cells
rs2012708	comparative height size at age 10
rs2012708	height
rs10917203	sitting height
rs71386687	sitting height
rs9870933	atopic dermatitis
rs10931481	anti dsdna autoantibody status in systemic lupus erythematosus sle patients
rs10931481	systemic lupus erythematosus sle
rs10931481	systemic lupus erythematosus
rs10931481	self-reported hypothyroidism or myxoedema
rs10931481	treatment with levothyroxine sodium
rs2909242	sitting height
rs35866622	mean platelet volume
rs35866622	alcohol intake frequency
rs35866622	cholelithiasis
rs35866622	comparative height size at age 10
rs35866622	self-reported high cholesterol
rs35866622	sitting height
rs35866622	sodium in urine
rs35866622	alkaline phosphatase
rs2715439	basal metabolic rate
rs2715439	hip circumference
rs2715439	leg fat-free mass left
rs2715439	leg fat-free mass right
rs2715439	leg predicted mass left
rs2715439	leg predicted mass right
rs2715439	sitting height
rs2715439	weight
rs4936098	diastolic blood pressure
rs4936098	impedance of arm left
rs4936098	impedance of arm right
rs4936098	impedance of whole body
rs4936098	systolic blood pressure
rs8130320	age at menarche
rs8130320	relative age of first facial hair
rs6854026	pulse rate
rs7155595	nervous feelings
rs2704155	height
rs28757219	hemoglobin concentration
rs28757219	lymphocyte count
rs28757219	mean corpuscular hemoglobin
rs28757219	mean corpuscular hemoglobin concentration
rs28757219	mean corpuscular volume
rs28757219	monocyte count
rs28757219	red cell distribution width
rs28757219	reticulocyte count
rs28757219	reticulocyte fraction of red cells
rs66710942	morning or evening person
rs182549	15 anhydroglucitol levels
rs182549	parkinsons disease
rs182549	arm fat mass left
rs182549	arm fat mass right
rs182549	arm fat percentage left
rs182549	arm fat percentage right
rs182549	body fat percentage
rs182549	body mass index
rs182549	forced vital capacity
rs182549	leg fat mass left
rs182549	leg fat mass right
rs182549	leg fat percentage left
rs182549	leg fat percentage right
rs182549	trunk fat mass
rs182549	trunk fat percentage
rs182549	whole body fat mass
rs56108664	potassium in urine
rs1571225	platelet count
rs1571225	plateletcrit
rs1917709	cochlear implant
rs16892041	hair or balding pattern: pattern 4
rs12034718	lymphocyte count
rs12034718	lymphocyte percentage of white cells
rs12034718	height
rs62130338	granulocyte count
rs62130338	granulocyte percentage of myeloid white cells
rs62130338	lymphocyte percentage of white cells
rs62130338	myeloid white cell count
rs62130338	neutrophil count
rs62130338	neutrophil percentage of white cells
rs62130338	sum basophil neutrophil counts
rs62130338	sum neutrophil eosinophil counts
rs62130338	comparative height size at age 10
rs72814525	body fat percentage
rs72814525	impedance of arm left
rs72814525	impedance of arm right
rs72814525	impedance of leg left
rs72814525	impedance of leg right
rs72814525	impedance of whole body
rs72814525	trunk fat percentage
rs9349693	c6orf142 gene expression in liver
rs9349693	gamma glutamyl transferase
rs17163238	sitting height
rs11153159	mean corpuscular hemoglobin
rs11153159	mean corpuscular volume
rs11153159	birth weight
rs6489992	self-reported hypertension
rs6489992	vascular or heart problems diagnosed by doctor: high blood pressure
rs6489992	vascular or heart problems diagnosed by doctor: none of the above
rs12500231	weight
rs7400877	height
rs7400877	sitting height
rs78521377	hair or balding pattern: pattern 4
rs11597285	eosinophil count
rs11597285	eosinophil percentage of granulocytes
rs11597285	eosinophil percentage of white cells
rs11597285	neutrophil percentage of granulocytes
rs11597285	sum eosinophil basophil counts
rs11597285	allergic disease
rs11597285	no blood clot, bronchitis, emphysema, asthma, rhinitis, eczema or allergy diagnosed by doctor
rs5011652	eosinophil count
rs5011652	sum eosinophil basophil counts
rs189356	lymphocyte count
rs189356	platelet distribution width
rs4277593	high light scatter percentage of red cells
rs4277593	high light scatter reticulocyte count
rs4277593	reticulocyte count
rs4277593	reticulocyte fraction of red cells
rs73729431	mean corpuscular hemoglobin
rs73729431	mean corpuscular volume
rs17804233	platelet count
rs17804233	platelet distribution width
rs17804233	plateletcrit
rs10164067	height
rs10164067	sitting height
rs12251396	basophil count
rs12251396	basophil percentage of granulocytes
rs12251396	basophil percentage of white cells
rs12251396	eosinophil count
rs12251396	eosinophil percentage of granulocytes
rs12251396	eosinophil percentage of white cells
rs12251396	neutrophil percentage of granulocytes
rs12251396	sum eosinophil basophil counts
rs11706043	basophil count
rs11706043	basophil percentage of granulocytes
rs11706043	basophil percentage of white cells
rs592299	blood clot in the leg
rs592299	self-reported deep venous thrombosis
rs16940167	high density lipoprotein
rs16940167	high density lipoprotein
rs16940167	total cholesterol
rs16940167	hdl cholesterol
rs16940167	high density lipoprotein
rs11736617	allergic disease
rs11736617	hayfever, allergic rhinitis or eczema
rs11736617	no blood clot, bronchitis, emphysema, asthma, rhinitis, eczema or allergy diagnosed by doctor
rs9276029	eosinophil count
rs9276029	granulocyte count
rs9276029	lymphocyte count
rs9276029	monocyte count
rs9276029	myeloid white cell count
rs9276029	neutrophil count
rs9276029	reticulocyte count
rs9276029	reticulocyte fraction of red cells
rs9276029	sum basophil neutrophil counts
rs9276029	sum eosinophil basophil counts
rs9276029	sum neutrophil eosinophil counts
rs9276029	white blood cell count
rs9276029	iga deficiency
rs9276029	primary sclerosing cholangitis
rs9276029	arm fat-free mass left
rs9276029	arm fat-free mass right
rs9276029	arm predicted mass left
rs9276029	arm predicted mass right
rs9276029	basal metabolic rate
rs9276029	diastolic blood pressure
rs9276029	doctor diagnosed sarcoidosis
rs9276029	height
rs9276029	intestinal malabsorption
rs9276029	leg fat-free mass left
rs9276029	leg fat-free mass right
rs9276029	leg predicted mass left
rs9276029	leg predicted mass right
rs9276029	medication for cholesterol, blood pressure or diabetes: insulin
rs9276029	potassium in urine
rs9276029	self-reported adrenocortical insufficiency or addisons disease
rs9276029	self-reported hyperthyroidism or thyrotoxicosis
rs9276029	self-reported hypothyroidism or myxoedema
rs9276029	self-reported malabsorption or coeliac disease
rs9276029	self-reported sarcoidosis
rs9276029	self-reported systemic lupus erythematosis or sle
rs9276029	sitting height
rs9276029	started insulin within one year diagnosis of diabetes
rs9276029	treatment with fludrocortisone
rs9276029	treatment with insulin
rs9276029	treatment with insulin product
rs9276029	treatment with levothyroxine sodium
rs9276029	trunk fat-free mass
rs9276029	trunk predicted mass
rs9276029	whole body fat-free mass
rs9276029	whole body water mass
rs9276029	rheumatoid arthritis
rs9276029	rheumatoid arthritis
rs9276029	schizophrenia
rs6761463	body mass index
rs60254196	eosinophil count
rs60254196	eosinophil percentage of granulocytes
rs60254196	eosinophil percentage of white cells
rs60254196	neutrophil percentage of granulocytes
rs60254196	sum eosinophil basophil counts
rs167879	immature fraction of reticulocytes
rs167879	mean corpuscular hemoglobin
rs167879	mean corpuscular volume
rs76287110	arm fat-free mass left
rs76287110	comparative height size at age 10
rs76287110	height
rs76287110	sitting height
rs76287110	trunk fat-free mass
rs76287110	trunk predicted mass
rs76287110	whole body fat-free mass
rs76287110	whole body water mass
rs77293403	forced vital capacity
rs77293403	forced vital capacity, best measure
rs77293403	sitting height
rs11109097	arm fat mass right
rs11109097	body mass index
rs11109097	hip circumference
rs11109097	leg fat mass left
rs11109097	leg fat mass right
rs11109097	weight
rs68093214	impedance of arm left
rs68093214	impedance of arm right
rs68093214	impedance of whole body
rs893394	sitting height
rs2930225	hair or balding pattern: pattern 4
rs6112314	mean platelet volume
rs4738679	low density lipoprotein
rs4738679	total cholesterol
rs4738679	total cholesterol
rs4738679	ldl cholesterol
rs4738679	total cholesterol
rs4738679	cholelithiasis
rs4738679	impedance of arm left
rs4738679	self-reported cholelithiasis or gall stones
rs4738679	self-reported high cholesterol
rs3821998	eosinophil count
rs3821998	eosinophil percentage of granulocytes
rs3821998	eosinophil percentage of white cells
rs3821998	neutrophil percentage of granulocytes
rs3821998	sum eosinophil basophil counts
rs2326833	height
rs2326833	height
rs3999074	qualifications: college or university degree
rs7073658	comparative height size at age 10
rs7073658	forced vital capacity
rs7073658	forced vital capacity, best measure
rs7073658	height
rs2444793	height
rs2444793	height
rs6656451	granulocyte count
rs6656451	granulocyte percentage of myeloid white cells
rs6656451	neutrophil count
rs6656451	sum basophil neutrophil counts
rs6656451	sum neutrophil eosinophil counts
rs6656451	age at menarche
rs2706242	arm fat-free mass left
rs2706242	arm fat-free mass right
rs2706242	arm predicted mass left
rs2706242	arm predicted mass right
rs2706242	basal metabolic rate
rs2706242	height
rs2706242	trunk fat-free mass
rs2706242	trunk predicted mass
rs2706242	whole body fat-free mass
rs2706242	whole body water mass
rs57091572	comparative height size at age 10
rs57091572	height
rs57091572	sitting height
rs1530559	total cholesterol
rs1530559	fasting insulin
rs1530559	log fasting insulin
rs1530559	parkinsons disease
rs1530559	body fat percentage
rs1530559	hand grip strength right
rs1530559	leg fat percentage left
rs1530559	trunk fat percentage
rs11018665	forced vital capacity, best measure
rs62112538	height
rs8066522	height
rs9393920	hematocrit
rs9393920	hemoglobin concentration
rs9393920	lymphocyte count
rs9393920	mean corpuscular hemoglobin
rs9393920	mean corpuscular volume
rs9393920	monocyte count
rs9393920	myeloid white cell count
rs9393920	red cell distribution width
rs9393920	reticulocyte count
rs9393920	reticulocyte fraction of red cells
rs9393920	white blood cell count
rs9393920	primary sclerosing cholangitis
rs9393920	comparative height size at age 10
rs9393920	diastolic blood pressure
rs9393920	disorders of mineral metabolism
rs9393920	forced expiratory volume in 1-second
rs9393920	forced expiratory volume in 1-second, best measure
rs9393920	intestinal malabsorption
rs9393920	pulse rate
rs9393920	self-reported malabsorption or coeliac disease
rs9393920	schizophrenia
rs11990279	red cell distribution width
rs11990279	heel bone mineral density
rs11990279	heel bone mineral density left
rs11990279	impedance of leg left
rs11990279	impedance of leg right
rs11990279	impedance of whole body
rs11990279	worrier or anxious feelings
rs12925026	cancer diagnosed by doctor
rs12925026	height
rs12925026	malignant melanoma of skin
rs12925026	number of self-reported cancers
rs12925026	other malignant neoplasms of skin
rs12925026	relative age of first facial hair
rs12925026	self-reported basal cell carcinoma
rs12925026	self-reported malignant melanoma
rs12925026	self-reported skin cancer
rs4428215	height
rs4428215	height
rs6000536	hemoglobin concentration
rs6000536	mean corpuscular hemoglobin
rs6000536	mean corpuscular hemoglobin concentration
rs6000536	mean corpuscular volume
rs6000536	red cell distribution width
rs11965579	cause of death: creutzfeldt-jakob disease
rs9900242	forced expiratory volume in 1-second
rs9900242	forced expiratory volume in 1-second, best measure
rs9900242	forced expiratory volume in 1-second, predicted percentage
rs9900242	peak expiratory flow
rs35414597	mean corpuscular hemoglobin
rs35414597	mean corpuscular volume
rs35414597	red blood cell count
rs8039785	height
rs8039785	impedance of arm left
rs8039785	impedance of arm right
rs8039785	impedance of leg left
rs8039785	impedance of leg right
rs8039785	impedance of whole body
rs62273907	forced vital capacity, best measure
rs62273907	height
rs62273907	sitting height
rs62273907	high grade serous ovarian cancer
rs62273907	invasive ovarian cancer
rs62273907	serous invasive ovarian cancer
rs5770862	mean corpuscular hemoglobin
rs5770862	mean corpuscular volume
rs9428102	height
rs9428102	sitting height
rs16966465	height
rs2074881	red cell distribution width
rs2074881	body mass index
rs9389266	eosinophil count
rs9389266	eosinophil percentage of granulocytes
rs9389266	eosinophil percentage of white cells
rs9389266	hematocrit
rs9389266	mean corpuscular hemoglobin
rs9389266	mean corpuscular hemoglobin concentration
rs9389266	mean corpuscular volume
rs9389266	neutrophil percentage of granulocytes
rs9389266	platelet count
rs9389266	plateletcrit
rs9389266	red blood cell count
rs9389266	red cell distribution width
rs9389266	sum eosinophil basophil counts
rs9389266	mean corpuscular hemoglobin concentration
rs9389266	mean corpuscular volume
rs9389266	mean corpuscular volume
rs9389266	red blood cell count rbc
rs2160994	platelet count
rs2160994	plateletcrit
rs2160994	diastolic blood pressure
rs2160994	height
rs2160994	impedance of arm left
rs2160994	impedance of arm right
rs2160994	impedance of leg left
rs2160994	impedance of leg right
rs2160994	impedance of whole body
rs2160994	sitting height
rs6445851	sitting height
rs2791343	mean platelet volume
rs2833828	impedance of leg left
rs2833828	impedance of leg right
rs2548459	mean platelet volume
rs2548459	crohns disease
rs2548459	alcohol intake frequency
rs2548459	bring up phlegm or sputum/mucus on most days
rs2548459	cholelithiasis
rs2548459	self-reported high cholesterol
rs2548459	sodium in urine
rs2548459	treatment with simvastatin
rs2548459	alkaline phosphatase
rs57665991	forced expiratory volume in 1-second
rs57665991	forced expiratory volume in 1-second, best measure
rs57665991	forced vital capacity
rs57665991	forced vital capacity, best measure
rs12040548	mean platelet volume
rs12040548	platelet count
rs12040548	platelet distribution width
rs12040548	plateletcrit
rs13033315	self-reported hyperthyroidism or thyrotoxicosis
rs13033315	self-reported hypothyroidism or myxoedema
rs13033315	treatment with levothyroxine sodium
rs13033315	treatment with thyroxine product
rs13033315	rheumatoid arthritis
rs13033315	rheumatoid arthritis
rs114244418	arm fat mass left
rs12731	mean corpuscular hemoglobin
rs12731	mean corpuscular hemoglobin concentration
rs12731	mean corpuscular volume
rs12731	red cell distribution width
rs55793120	height
rs7155595	nervous feelings
rs2265670	body mass index
rs2265670	arm fat mass left
rs2265670	arm fat mass right
rs2265670	arm fat percentage left
rs2265670	arm fat percentage right
rs2265670	basal metabolic rate
rs2265670	body mass index
rs2265670	hip circumference
rs2265670	impedance of leg left
rs2265670	impedance of leg right
rs2265670	leg fat mass left
rs2265670	leg fat mass right
rs2265670	leg fat-free mass left
rs2265670	leg fat-free mass right
rs2265670	leg predicted mass left
rs2265670	leg predicted mass right
rs2265670	trunk fat mass
rs2265670	waist circumference
rs2265670	weight
rs2265670	whole body fat mass
rs2265670	whole body fat-free mass
rs2265670	whole body water mass
rs6542556	platelet count
rs113147300	granulocyte percentage of myeloid white cells
rs113147300	monocyte count
rs113147300	monocyte percentage of white cells
rs646327	mean platelet volume
rs646327	crohns disease
rs646327	alcohol intake frequency
rs646327	cholelithiasis
rs646327	self-reported high cholesterol
rs646327	sodium in urine
rs646327	alkaline phosphatase
rs4629039	height
rs4629039	sitting height
rs12125734	sitting height
rs3800154	arm fat-free mass left
rs3800154	arm fat-free mass right
rs3800154	arm predicted mass left
rs3800154	arm predicted mass right
rs3800154	basal metabolic rate
rs3800154	height
rs3800154	hip circumference
rs3800154	leg fat-free mass left
rs3800154	leg fat-free mass right
rs3800154	leg predicted mass left
rs3800154	leg predicted mass right
rs3800154	sitting height
rs3800154	trunk fat mass
rs3800154	trunk fat-free mass
rs3800154	trunk predicted mass
rs3800154	waist circumference
rs3800154	weight
rs3800154	whole body fat-free mass
rs3800154	whole body water mass
rs12288512	body mass index in females
rs12288512	body mass index adjusted for physical activity
rs12288512	body mass index adjusted for physical activity
rs12288512	body mass index
rs12288512	body mass index
rs12288512	hip circumference
rs12288512	hip circumference
rs12288512	waist circumference in females
rs12288512	waist circumference
rs12288512	waist circumference
rs12288512	arm fat mass left
rs12288512	arm fat mass right
rs12288512	arm fat percentage left
rs12288512	arm fat percentage right
rs12288512	arm fat-free mass left
rs12288512	arm fat-free mass right
rs12288512	arm predicted mass left
rs12288512	arm predicted mass right
rs12288512	basal metabolic rate
rs12288512	body fat percentage
rs12288512	body mass index
rs12288512	comparative body size at age 10
rs12288512	hip circumference
rs12288512	impedance of arm left
rs12288512	impedance of arm right
rs12288512	impedance of leg left
rs12288512	impedance of leg right
rs12288512	impedance of whole body
rs12288512	leg fat mass left
rs12288512	leg fat mass right
rs12288512	leg fat percentage left
rs12288512	leg fat percentage right
rs12288512	leg fat-free mass left
rs12288512	leg fat-free mass right
rs12288512	leg predicted mass left
rs12288512	leg predicted mass right
rs12288512	trunk fat mass
rs12288512	trunk fat percentage
rs12288512	trunk fat-free mass
rs12288512	trunk predicted mass
rs12288512	waist circumference
rs12288512	weight
rs12288512	whole body fat mass
rs12288512	whole body fat-free mass
rs12288512	whole body water mass
rs60081663	comparative height size at age 10
rs60081663	height
rs60081663	sitting height
rs7586445	getting up in morning
rs55793120	height
rs79113084	mean platelet volume
rs12636310	body mass index
rs12636310	type ii diabetes
rs12636310	type ii diabetes adjusted for bmi
rs12636310	type ii diabetes
rs12636310	diabetes diagnosed by doctor
rs12636310	peak expiratory flow
rs11581881	height
rs11581881	impedance of arm left
rs11581881	impedance of arm right
rs10167839	lymphocyte count
rs10167839	red blood cell count
rs10167839	heel bone mineral density
rs113379006	diastolic blood pressure
rs113379006	systolic blood pressure
rs2016057	arm fat percentage right
rs17708276	irritability
rs17708276	leg fat-free mass left
rs17708276	neuroticism score
rs17708276	vascular or heart problems diagnosed by doctor: high blood pressure
rs17708276	worrier or anxious feelings
rs17708276	worry too long after embarrassment
rs3761728	arm predicted mass left
rs3761728	arm predicted mass right
rs3761728	basal metabolic rate
rs3761728	hip circumference
rs3761728	trunk fat mass
rs3761728	weight
rs3761728	whole body fat mass
rs2321387	qualifications: college or university degree
rs7184125	pulse rate
rs7184125	pulse rate
rs112102233	high light scatter percentage of red cells
rs112102233	high light scatter reticulocyte count
rs112102233	immature fraction of reticulocytes
rs112102233	mean corpuscular hemoglobin
rs112102233	mean corpuscular volume
rs112102233	red blood cell count
rs17121075	pulse rate
rs79790072	comparative height size at age 10
rs79790072	height
rs638542	low density lipoprotein
rs638542	low density lipoprotein
rs638542	total cholesterol
rs638542	total cholesterol
rs638542	ldl cholesterol
rs638542	total cholesterol
rs638542	impedance of arm left
rs638542	impedance of arm right
rs638542	impedance of leg left
rs638542	impedance of leg right
rs638542	impedance of whole body
rs638542	time spent using computer
rs949341	heel bone mineral density
rs949341	heel bone mineral density left
rs949341	heel bone mineral density right
rs166849	basal metabolic rate
rs12634544	eosinophil count
rs12634544	eosinophil percentage of granulocytes
rs12634544	eosinophil percentage of white cells
rs12634544	hemoglobin concentration
rs12634544	neutrophil percentage of granulocytes
rs12634544	sum eosinophil basophil counts
rs2336448	childhood bmi
rs2336448	body mass index
rs2336448	body mass index
rs2336448	arm fat mass left
rs2336448	arm fat mass right
rs2336448	arm fat percentage left
rs2336448	arm fat percentage right
rs2336448	arm fat-free mass left
rs2336448	arm fat-free mass right
rs2336448	arm predicted mass left
rs2336448	arm predicted mass right
rs2336448	basal metabolic rate
rs2336448	body fat percentage
rs2336448	body mass index
rs2336448	comparative body size at age 10
rs2336448	hip circumference
rs2336448	impedance of leg left
rs2336448	impedance of leg right
rs2336448	impedance of whole body
rs2336448	leg fat mass left
rs2336448	leg fat mass right
rs2336448	leg fat-free mass left
rs2336448	leg fat-free mass right
rs2336448	leg predicted mass left
rs2336448	leg predicted mass right
rs2336448	trunk fat mass
rs2336448	trunk fat-free mass
rs2336448	trunk predicted mass
rs2336448	waist circumference
rs2336448	weight
rs2336448	whole body fat mass
rs2336448	whole body fat-free mass
rs2336448	whole body water mass
rs12147596	high light scatter reticulocyte count
rs12147596	monocyte count
rs12147596	reticulocyte count
rs12147596	arm fat percentage right
rs12147596	comparative height size at age 10
rs12147596	heel bone mineral density
rs12147596	height
rs12147596	schizophrenia
rs11684166	mean corpuscular hemoglobin
rs11684166	mean corpuscular volume
rs3730086	mean corpuscular hemoglobin
rs3730086	mean corpuscular volume
rs3730086	arm fat-free mass left
rs3730086	arm fat-free mass right
rs3730086	arm predicted mass left
rs3730086	arm predicted mass right
rs3730086	basal metabolic rate
rs3730086	comparative height size at age 10
rs3730086	height
rs3730086	sitting height
rs3730086	trunk fat-free mass
rs3730086	trunk predicted mass
rs3730086	whole body fat-free mass
rs3730086	whole body water mass
rs115909738	height
rs12261792	mean platelet volume
rs12261792	height
rs12261792	sitting height
rs73975615	cause of death: endocarditis, valve unspecified
rs7546249	height
rs7546249	arm fat-free mass left
rs7546249	arm fat-free mass right
rs7546249	arm predicted mass left
rs7546249	arm predicted mass right
rs7546249	basal metabolic rate
rs7546249	comparative height size at age 10
rs7546249	hand grip strength left
rs7546249	hand grip strength right
rs7546249	height
rs7546249	impedance of arm right
rs7546249	leg fat-free mass left
rs7546249	leg fat-free mass right
rs7546249	leg predicted mass left
rs7546249	leg predicted mass right
rs7546249	sitting height
rs7546249	trunk fat-free mass
rs7546249	trunk predicted mass
rs7546249	whole body fat-free mass
rs7546249	whole body water mass
rs182549	15 anhydroglucitol levels
rs182549	parkinsons disease
rs182549	arm fat mass left
rs182549	arm fat mass right
rs182549	arm fat percentage left
rs182549	arm fat percentage right
rs182549	body fat percentage
rs182549	body mass index
rs182549	forced vital capacity
rs182549	leg fat mass left
rs182549	leg fat mass right
rs182549	leg fat percentage left
rs182549	leg fat percentage right
rs182549	trunk fat mass
rs182549	trunk fat percentage
rs182549	whole body fat mass
rs62191117	forced expiratory volume in 1-second
rs62191117	forced expiratory volume in 1-second, best measure
rs2321387	qualifications: college or university degree
rs72915163	self-reported hypertension
rs72915163	vascular or heart problems diagnosed by doctor: high blood pressure
rs72915163	vascular or heart problems diagnosed by doctor: none of the above
rs2442778	height
rs2442778	height
rs6058181	height
rs6058181	plasma protein c levels
rs6058181	prothrombin time by inr international normalized ratio
rs6058181	arm fat-free mass left
rs6058181	arm fat-free mass right
rs6058181	arm predicted mass left
rs6058181	arm predicted mass right
rs6058181	basal metabolic rate
rs6058181	height
rs6058181	leg fat-free mass right
rs6058181	leg predicted mass right
rs6058181	sitting height
rs6058181	trunk fat-free mass
rs6058181	trunk predicted mass
rs6058181	whole body fat-free mass
rs6058181	whole body water mass
rs2300774	high light scatter percentage of red cells
rs2300774	mean corpuscular hemoglobin
rs2300774	mean corpuscular hemoglobin concentration
rs2300774	mean corpuscular volume
rs2300774	red blood cell count
rs2300774	red cell distribution width
rs2300774	reticulocyte fraction of red cells
rs2300774	mean corpuscular hemoglobin concentration
rs2300774	mean corpuscular volume
rs2300774	mean corpuscular volume
rs8003149	impedance of arm left
rs8003149	impedance of arm right
rs8003149	impedance of whole body
rs79790072	comparative height size at age 10
rs79790072	height
rs2952251	irritability
rs2952251	neuroticism score
rs2952251	worrier or anxious feelings
rs35344081	comparative height size at age 10
rs35344081	height
rs4028634	height
rs4028634	leg predicted mass left
rs4028634	weight
rs11018665	forced vital capacity, best measure
rs638542	low density lipoprotein
rs638542	low density lipoprotein
rs638542	total cholesterol
rs638542	total cholesterol
rs638542	ldl cholesterol
rs638542	total cholesterol
rs638542	impedance of arm left
rs638542	impedance of arm right
rs638542	impedance of leg left
rs638542	impedance of leg right
rs638542	impedance of whole body
rs638542	time spent using computer
rs949341	heel bone mineral density
rs949341	heel bone mineral density left
rs949341	heel bone mineral density right
rs166849	basal metabolic rate
rs12050685	pulse rate
rs12050685	pulse rate
rs3730086	mean corpuscular hemoglobin
rs3730086	mean corpuscular volume
rs3730086	arm fat-free mass left
rs3730086	arm fat-free mass right
rs3730086	arm predicted mass left
rs3730086	arm predicted mass right
rs3730086	basal metabolic rate
rs3730086	comparative height size at age 10
rs3730086	height
rs3730086	sitting height
rs3730086	trunk fat-free mass
rs3730086	trunk predicted mass
rs3730086	whole body fat-free mass
rs3730086	whole body water mass
rs4936098	diastolic blood pressure
rs4936098	impedance of arm left
rs4936098	impedance of arm right
rs4936098	impedance of whole body
rs4936098	systolic blood pressure
rs7570971	height
rs7570971	hip circumference
rs7570971	hip circumference
rs7570971	low density lipoprotein
rs7570971	total cholesterol
rs7570971	total cholesterol
rs7570971	total cholesterol
rs7570971	type 2 diabetes
rs7570971	blood metabolite levels
rs7570971	cholesterol total
rs7570971	cholesterol total
rs7570971	parkinsons disease
rs7570971	body fat percentage
rs7570971	trunk fat percentage
rs7570971	cholesterol
rs74037001	pulse rate
rs74037001	pulse rate
rs73975615	cause of death: endocarditis, valve unspecified
rs7546249	height
rs7546249	arm fat-free mass left
rs7546249	arm fat-free mass right
rs7546249	arm predicted mass left
rs7546249	arm predicted mass right
rs7546249	basal metabolic rate
rs7546249	comparative height size at age 10
rs7546249	hand grip strength left
rs7546249	hand grip strength right
rs7546249	height
rs7546249	impedance of arm right
rs7546249	leg fat-free mass left
rs7546249	leg fat-free mass right
rs7546249	leg predicted mass left
rs7546249	leg predicted mass right
rs7546249	sitting height
rs7546249	trunk fat-free mass
rs7546249	trunk predicted mass
rs7546249	whole body fat-free mass
rs7546249	whole body water mass
rs7148504	coronary artery disease
rs7148504	coronary artery disease
rs2585223	height
rs7635189	pulse rate
rs77658038	mean corpuscular hemoglobin
rs77658038	mean corpuscular hemoglobin concentration
rs77658038	mean corpuscular volume
rs2347697	high light scatter percentage of red cells
rs2347697	high light scatter reticulocyte count
rs2347697	immature fraction of reticulocytes
rs2347697	reticulocyte count
rs2347697	reticulocyte fraction of red cells
rs2347697	comparative height size at age 10
rs2347697	height
rs2347697	sitting height
rs74757828	impedance of leg left
rs74757828	impedance of leg right
rs10108398	total cholesterol
rs10108398	total cholesterol
rs10108398	total cholesterol
rs10108398	impedance of arm left
rs3768491	impedance of arm left
rs3768491	impedance of arm right
rs3768491	impedance of leg left
rs3768491	impedance of leg right
rs3768491	impedance of whole body
rs3768491	time spent using computer

## Sheet: Table S3
SNP	exposure	F-statistics
rs74988980	genus.ErysipelotrichaceaeUCG003.id.11384	14.5844
rs11841382	family.Lachnospiraceae.id.1987	16.911
rs11126162	phylum.Proteobacteria.id.2375	16.9692
rs2385421	genus.Lachnoclostridium.id.11308	17.0438
rs4293737	family.FamilyXIII.id.1957	17.0636
rs72839198	genus..Eubacteriumeligensgroup.id.14372	17.1669
rs16937247	genus.Prevotella7.id.11182	17.263
rs11264403	genus.Clostridiumsensustricto1.id.1873	17.2831
rs6681678	genus.RuminococcaceaeNK4A214group.id.11358	17.4189
rs76860606	order.Clostridiales.id.1863	17.479
rs7666190	class.Bacilli.id.1673	17.6068
rs4463806	class.Negativicutes.id.2164	17.6791
rs4463806	order.Selenomonadales.id.2165	17.6791
rs3804326	genus.Erysipelatoclostridium.id.11381	17.6855
rs76860606	class.Clostridia.id.1859	17.6957
rs7826267	class.Erysipelotrichia.id.2147	17.753
rs7826267	family.Erysipelotrichaceae.id.2149	17.753
rs7826267	order.Erysipelotrichales.id.2148	17.753
rs182318	genus..Eubacteriumeligensgroup.id.14372	17.7821
rs77867022	family.Christensenellaceae.id.1866	17.8567
rs12446429	family.Bifidobacteriaceae.id.433	18.0374
rs12446429	order.Bifidobacteriales.id.432	18.0374
rs2290844	genus.Alistipes.id.968	18.0398
rs11965579	genus.Parabacteroides.id.954	18.1718
rs12566890	family.unknownfamily.id.1000005471	18.1926
rs12566890	genus.unknowngenus.id.1000005472	18.1926
rs12566890	order.MollicutesRF9.id.11579	18.1926
rs1842454	order.Clostridiales.id.1863	18.2265
rs11018566	genus.Anaerotruncus.id.2054	18.2666
rs540220	family.Defluviitaleaceae.id.1924	18.2881
rs12753492	genus.Faecalibacterium.id.2057	18.2929
rs17067892	genus.Intestinimonas.id.2062	18.3797
rs898577	genus.RuminococcaceaeUCG005.id.11363	18.4095
rs290772	order.Clostridiales.id.1863	18.4205
rs12512971	phylum.Verrucomicrobia.id.3982	18.4577
rs1842454	class.Clostridia.id.1859	18.4642
rs62430350	genus.Intestinibacter.id.11345	18.4756
rs9895850	family.Pasteurellaceae.id.3689	18.4892
rs9895850	order.Pasteurellales.id.3688	18.4892
rs17074066	genus..Eubacteriumhalliigroup.id.11338	18.4929
rs75242906	order.Burkholderiales.id.2874	18.4948
rs13376554	genus.Anaerostipes.id.1991	18.5105
rs10904297	genus..Ruminococcustorquesgroup.id.14377	18.5191
rs4955951	genus.Ruminiclostridium5.id.11355	18.524
rs2788271	genus.Blautia.id.1992	18.59
rs75242906	class.Betaproteobacteria.id.2867	18.5972
rs10138457	genus.Dialister.id.2183	18.6257
rs2831909	genus.unknowngenus.id.959	18.6425
rs57466170	genus.Roseburia.id.2012	18.6647
rs3791893	genus.Howardella.id.2000	18.6668
rs9571849	genus.unknowngenus.id.826	18.6674
rs10964441	genus.RuminococcaceaeUCG002.id.11360	18.6756
rs79585701	class.Bacteroidia.id.912	18.6851
rs79585701	order.Bacteroidales.id.913	18.6851
rs685403	genus.Allisonella.id.2174	18.7513
rs2930903	family.unknownfamily.id.1000006161	18.8026
rs2930903	genus.unknowngenus.id.1000006162	18.8026
rs2930903	order.NB1n.id.3953	18.8026
rs11077359	genus.Coprococcus3.id.11303	18.8044
rs73802842	genus..Ruminococcusgauvreauiigroup.id.11342	18.8565
rs342302	genus.Victivallis.id.2256	18.8665
rs10831953	family.Bifidobacteriaceae.id.433	18.8668
rs10831953	order.Bifidobacteriales.id.432	18.8668
rs663262	genus.Ruminiclostridium6.id.11356	18.8672
rs77540684	family.Peptostreptococcaceae.id.2042	18.8747
rs75586835	genus..Eubacteriumxylanophilumgroup.id.14375	18.8847
rs55793120	genus.RuminococcaceaeUCG005.id.11363	18.9021
rs73849225	genus..Eubacteriumventriosumgroup.id.11341	18.9053
rs10147907	genus..Eubacteriumfissicatenagroup.id.14373	18.9123
rs13154778	genus..Ruminococcustorquesgroup.id.14377	18.9149
rs1809136	genus.unknowngenus.id.2071	18.9203
rs15256	genus.RuminococcaceaeUCG002.id.11360	18.9253
rs12522021	order.Bacillales.id.1674	18.9357
rs10502061	genus.Anaerostipes.id.1991	18.942
rs4270579	genus.RikenellaceaeRC9gutgroup.id.11191	18.9491
rs56080211	genus..Eubacteriumeligensgroup.id.14372	18.9496
rs10209007	class.Clostridia.id.1859	18.9497
rs35362464	genus.Ruminiclostridium6.id.11356	18.9536
rs36155147	genus.CandidatusSoleaferrea.id.11350	18.9642
rs2692012	class.Deltaproteobacteria.id.3087	18.9656
rs13147561	genus.unknowngenus.id.826	18.9712
rs4340090	phylum.Proteobacteria.id.2375	18.973
rs61264131	family.Veillonellaceae.id.2172	18.9773
rs28479800	genus.Barnesiella.id.944	18.9895
rs28537087	class.Mollicutes.id.3920	18.9986
rs28537087	phylum.Tenericutes.id.3919	18.9986
rs10832801	family.Rikenellaceae.id.967	19.003
rs2450745	genus.Alistipes.id.968	19.0046
rs10209007	order.Clostridiales.id.1863	19.0095
rs72939513	genus.Gordonibacter.id.821	19.0148
rs16970009	family.Pasteurellaceae.id.3689	19.0194
rs16970009	order.Pasteurellales.id.3688	19.0194
rs10995816	genus.Ruminococcus1.id.11373	19.0252
rs3000856	genus.Ruminococcus1.id.11373	19.0253
rs78410648	genus.RuminococcaceaeUCG009.id.11366	19.0293
rs4798126	genus.Bilophila.id.3170	19.0297
rs550843	family.Clostridiaceae1.id.1869	19.0399
rs550351	genus.RuminococcaceaeUCG004.id.11362	19.051
rs11604400	genus.Adlercreutzia.id.812	19.0557
rs11720857	genus..Eubacteriumcoprostanoligenesgroup.id.11375	19.057
rs1530559	family.Lactobacillaceae.id.1836	19.057
rs3862635	genus.Oxalobacter.id.2978	19.0778
rs2153460	genus.LachnospiraceaeUCG010.id.11330	19.0864
rs12056802	genus.Anaerotruncus.id.2054	19.0909
rs74663707	class.Bacilli.id.1673	19.0926
rs9276029	genus.FamilyXIIIAD3011group.id.11293	19.0947
rs4146051	class.Bacteroidia.id.912	19.1017
rs4146051	order.Bacteroidales.id.913	19.1017
rs118526	genus.Escherichia.Shigella.id.3504	19.1045
rs147990086	genus.Roseburia.id.2012	19.1178
rs72776675	genus.LachnospiraceaeND3007group.id.11317	19.1203
rs7693984	genus.Ruminococcus2.id.11374	19.1273
rs74663707	order.Lactobacillales.id.1800	19.1348
rs62531359	class.Bacteroidia.id.912	19.136
rs62531359	order.Bacteroidales.id.913	19.136
rs7330827	family.Porphyromonadaceae.id.943	19.1375
rs34088226	family.ClostridialesvadinBB60group.id.11286	19.1414
rs34088226	genus.unknowngenus.id.1000000073	19.1414
rs4783173	family.Rikenellaceae.id.967	19.1574
rs7123615	genus.RuminococcaceaeUCG004.id.11362	19.1582
rs209813	genus..Eubacteriumruminantiumgroup.id.11340	19.1602
rs10048062	genus.Howardella.id.2000	19.1617
rs76001613	genus.Coprobacter.id.949	19.1674
rs6743026	phylum.Actinobacteria.id.400	19.1692
rs12566890	class.Mollicutes.id.3920	19.1729
rs12566890	phylum.Tenericutes.id.3919	19.1729
rs61898819	genus.RuminococcaceaeUCG014.id.11371	19.1876
rs72829893	genus.Lachnoclostridium.id.11308	19.1954
rs7999780	phylum.Bacteroidetes.id.905	19.198
rs138531890	genus..Eubacteriumhalliigroup.id.11338	19.1986
rs10782329	genus.unknowngenus.id.826	19.2012
rs34449434	genus.Anaerotruncus.id.2054	19.2054
rs11904514	genus.unknowngenus.id.2071	19.2055
rs12304031	genus.Butyricimonas.id.945	19.2072
rs73002572	genus.Ruminiclostridium5.id.11355	19.2125
rs12072562	genus.LachnospiraceaeUCG004.id.11324	19.2212
rs118038478	genus.Prevotella7.id.11182	19.2269
rs74757828	phylum.Proteobacteria.id.2375	19.2294
rs11961899	genus.RuminococcaceaeUCG004.id.11362	19.2333
rs56310940	genus.Haemophilus.id.3698	19.2457
rs55876211	class.Alphaproteobacteria.id.2379	19.2514
rs8028026	genus.Fusicatenibacter.id.11305	19.2566
rs62531359	phylum.Bacteroidetes.id.905	19.2576
rs6952765	genus.RuminococcaceaeUCG009.id.11366	19.2643
rs73074432	genus.ErysipelotrichaceaeUCG003.id.11384	19.2652
rs17067076	genus.LachnospiraceaeNC2004group.id.11316	19.268
rs10070053	genus.Coprococcus2.id.11302	19.2697
rs2074881	genus.RikenellaceaeRC9gutgroup.id.11191	19.2712
rs16892041	genus.Blautia.id.1992	19.2753
rs9899990	genus.Bilophila.id.3170	19.2801
rs74034332	genus.LachnospiraceaeUCG001.id.11321	19.2813
rs12825290	class.Methanobacteria.id.119	19.2841
rs12825290	family.Methanobacteriaceae.id.121	19.2841
rs12825290	order.Methanobacteriales.id.120	19.2841
rs941682	class.Verrucomicrobiae.id.4029	19.287
rs941682	order.Verrucomicrobiales.id.4030	19.287
rs11069458	genus.Bilophila.id.3170	19.2898
rs11864644	genus..Ruminococcusgnavusgroup.id.14376	19.2909
rs941682	family.Verrucomicrobiaceae.id.4036	19.2925
rs17474256	genus..Eubacteriumhalliigroup.id.11338	19.2949
rs78222136	family.FamilyXI.id.1936	19.2959
rs1595463	class.Bacilli.id.1673	19.2975
rs10842464	genus.Paraprevotella.id.962	19.2994
rs7860510	family.Victivallaceae.id.2255	19.303
rs8006832	genus.Marvinbryantia.id.2005	19.3136
rs2370083	genus.Streptococcus.id.1853	19.3146
rs1923415	family.Rhodospirillaceae.id.2717	19.3169
rs1519491	genus.Coprococcus1.id.11301	19.3223
rs74354280	genus.unknowngenus.id.2755	19.3228
rs4723021	family.Clostridiaceae1.id.1869	19.3284
rs11620597	genus.Marvinbryantia.id.2005	19.336
rs3765837	genus.Gordonibacter.id.821	19.3371
rs1929743	genus.LachnospiraceaeNC2004group.id.11316	19.3449
rs143694765	genus..Eubacteriumrectalegroup.id.14374	19.3464
rs7976209	genus.Prevotella9.id.11183	19.3475
rs11140959	genus.unknowngenus.id.2001	19.3554
rs2833528	genus.LachnospiraceaeUCG010.id.11330	19.3564
rs4802933	genus.Methanobrevibacter.id.123	19.3627
rs10439674	genus.Fusicatenibacter.id.11305	19.3645
rs12996055	genus.Coprobacter.id.949	19.3724
rs6797343	class.Clostridia.id.1859	19.373
rs59427698	genus..Eubacteriumrectalegroup.id.14374	19.3765
rs941682	genus.Akkermansia.id.4037	19.3775
rs17138946	family.Oxalobacteraceae.id.2966	19.3794
rs499272	family.Ruminococcaceae.id.2050	19.3802
rs12050685	family.Pasteurellaceae.id.3689	19.3809
rs12050685	order.Pasteurellales.id.3688	19.3809
rs12719051	genus..Eubacteriumeligensgroup.id.14372	19.3831
rs56970041	class.Erysipelotrichia.id.2147	19.3832
rs56970041	family.Erysipelotrichaceae.id.2149	19.3832
rs56970041	order.Erysipelotrichales.id.2148	19.3832
rs739451	genus.FamilyXIIIAD3011group.id.11293	19.3834
rs2713349	genus.Bilophila.id.3170	19.3859
rs11656361	class.Coriobacteriia.id.809	19.3915
rs11656361	family.Coriobacteriaceae.id.811	19.3915
rs11656361	order.Coriobacteriales.id.810	19.3915
rs12415649	genus.Holdemanella.id.11393	19.396
rs1046175	genus.Adlercreutzia.id.812	19.3966
rs2032031	genus.Desulfovibrio.id.3173	19.3993
rs12002250	family.Oxalobacteraceae.id.2966	19.4
rs10044993	genus.Hungatella.id.11306	19.4002
rs13068444	class.Bacilli.id.1673	19.4121
rs10263623	genus..Eubacteriumnodatumgroup.id.11297	19.4127
rs28402691	genus.Coprobacter.id.949	19.4127
rs10495392	genus.RuminococcaceaeUCG014.id.11371	19.4139
rs10762312	family.Porphyromonadaceae.id.943	19.4243
rs3995795	phylum.Verrucomicrobia.id.3982	19.4273
rs34402072	genus.RuminococcaceaeUCG014.id.11371	19.4282
rs6934739	genus..Eubacteriumfissicatenagroup.id.14373	19.4323
rs34284163	phylum.Actinobacteria.id.400	19.4329
rs117748144	genus..Eubacteriumhalliigroup.id.11338	19.4329
rs12124567	genus.Prevotella7.id.11182	19.4358
rs2835874	genus.Faecalibacterium.id.2057	19.4374
rs4869133	genus..Clostridiuminnocuumgroup.id.14397	19.4374
rs1595463	order.Lactobacillales.id.1800	19.4406
rs138460696	genus.RuminococcaceaeUCG009.id.11366	19.4449
rs28525131	genus.Phascolarctobacterium.id.2168	19.4466
rs1768152	genus..Eubacteriumfissicatenagroup.id.14373	19.4514
rs6442336	order.Clostridiales.id.1863	19.456
rs11026530	family.Enterobacteriaceae.id.3469	19.4678
rs11026530	order.Enterobacteriales.id.3468	19.4678
rs11736617	genus.FamilyXIIIAD3011group.id.11293	19.4724
rs11929846	genus.Phascolarctobacterium.id.2168	19.4756
rs3009418	family.Ruminococcaceae.id.2050	19.4862
rs35961441	family.Porphyromonadaceae.id.943	19.4899
rs10496759	family.Bifidobacteriaceae.id.433	19.4912
rs10496759	order.Bifidobacteriales.id.432	19.4912
rs10497836	genus.Subdoligranulum.id.2070	19.4912
rs72776570	genus.RuminococcaceaeUCG005.id.11363	19.4953
rs857444	class.Actinobacteria.id.419	19.4978
rs60178956	genus.Bilophila.id.3170	19.4993
rs345219	genus.Dorea.id.1997	19.5015
rs12069354	genus.Peptococcus.id.2037	19.5036
rs6755871	family.ClostridialesvadinBB60group.id.11286	19.5042
rs6755871	genus.unknowngenus.id.1000000073	19.5042
rs10738747	class.Melainabacteria.id.1589	19.5075
rs10787984	genus.Actinomyces.id.423	19.5077
rs1729063	genus.RuminococcaceaeUCG013.id.11370	19.5097
rs7341608	genus.LachnospiraceaeUCG001.id.11321	19.5103
rs77968078	family.Streptococcaceae.id.1850	19.5123
rs68093214	genus.Intestinibacter.id.11345	19.5213
rs1287018	order.Bacillales.id.1674	19.5216
rs792058	genus.Ruminiclostridium6.id.11356	19.5238
rs789069	class.Melainabacteria.id.1589	19.5239
rs67490567	genus.Eggerthella.id.819	19.5297
rs12925026	genus.Oscillospira.id.2064	19.5297
rs12886051	genus.Coprococcus1.id.11301	19.5339
rs2875322	genus.Alistipes.id.968	19.5351
rs1882775	genus.Victivallis.id.2256	19.5368
rs4779844	genus.Methanobrevibacter.id.123	19.5369
rs79476906	genus.LachnospiraceaeUCG001.id.11321	19.5371
rs75416973	genus.Dialister.id.2183	19.5378
rs677208	family.Bifidobacteriaceae.id.433	19.5382
rs677208	order.Bifidobacteriales.id.432	19.5382
rs12701617	genus.Holdemania.id.2157	19.541
rs149807560	genus.Collinsella.id.815	19.5419
rs12904405	family.FamilyXIII.id.1957	19.5438
rs55736413	genus.unknowngenus.id.2001	19.547
rs3932485	family.unknownfamily.id.1000005471	19.5472
rs3932485	genus.unknowngenus.id.1000005472	19.5472
rs3932485	order.MollicutesRF9.id.11579	19.5472
rs139730	genus.RuminococcaceaeUCG003.id.11361	19.5475
rs1035406	genus.unknowngenus.id.2755	19.5498
rs78399089	genus..Ruminococcusgnavusgroup.id.14376	19.5514
rs3819978	genus.Ruminococcus1.id.11373	19.5535
rs114873521	genus.Flavonifractor.id.2059	19.5563
rs71315246	genus.Actinomyces.id.423	19.5603
rs12648235	genus.Prevotella9.id.11183	19.5613
rs2017373	genus.Senegalimassilia.id.11160	19.5618
rs3025411	class.Coriobacteriia.id.809	19.5632
rs3025411	family.Coriobacteriaceae.id.811	19.5632
rs3025411	order.Coriobacteriales.id.810	19.5632
rs9428102	genus.Prevotella9.id.11183	19.5639
rs1990708	genus.Senegalimassilia.id.11160	19.5659
rs62427239	genus.Intestinimonas.id.2062	19.5683
rs7298818	genus.Parabacteroides.id.954	19.5712
rs55719207	genus.Adlercreutzia.id.812	19.5721
rs11700976	family.Veillonellaceae.id.2172	19.5731
rs2907920	genus.Coprococcus1.id.11301	19.5766
rs12566975	genus.Lachnoclostridium.id.11308	19.5776
rs11607472	genus.RuminococcaceaeUCG002.id.11360	19.5778
rs7700479	class.Actinobacteria.id.419	19.5783
rs2074723	genus.unknowngenus.id.2755	19.582
rs853612	genus.RuminococcaceaeUCG014.id.11371	19.5823
rs1000888	genus.Intestinimonas.id.2062	19.5838
rs7174549	family.Bifidobacteriaceae.id.433	19.5872
rs7174549	order.Bifidobacteriales.id.432	19.5872
rs80330081	family.Oxalobacteraceae.id.2966	19.5885
rs74776516	family.Alcaligenaceae.id.2875	19.5887
rs75238760	genus.Butyricicoccus.id.2055	19.5897
rs13336560	order.Rhodospirillales.id.2667	19.5927
rs55858165	genus.Roseburia.id.2012	19.5936
rs2692012	order.Desulfovibrionales.id.3156	19.5939
rs61972390	phylum.Cyanobacteria.id.1500	19.594
rs76680460	genus.Dialister.id.2183	19.5944
rs9823439	genus.Intestinimonas.id.2062	19.5948
rs8085381	phylum.Firmicutes.id.1672	19.5948
rs8028558	family.unknownfamily.id.1000001214	19.596
rs8028558	genus.unknowngenus.id.1000001215	19.596
rs8028558	order.Gastranaerophilales.id.1591	19.596
rs13249325	genus.Hungatella.id.11306	19.5984
rs146541147	genus.Marvinbryantia.id.2005	19.5995
rs17081797	genus.ChristensenellaceaeR.7group.id.11283	19.6001
rs17734739	genus.Anaerotruncus.id.2054	19.6002
rs117467633	genus.LachnospiraceaeNC2004group.id.11316	19.6042
rs4849717	genus.Ruminococcus1.id.11373	19.605
rs9350083	genus.Sutterella.id.2896	19.6062
rs116969552	genus.Ruminiclostridium6.id.11356	19.6081
rs57646748	family.Streptococcaceae.id.1850	19.6093
rs61823518	genus.Coprococcus2.id.11302	19.6099
rs10791168	genus.RuminococcaceaeUCG014.id.11371	19.6115
rs79757635	family.Enterobacteriaceae.id.3469	19.6117
rs79757635	order.Enterobacteriales.id.3468	19.6117
rs1475330	genus..Ruminococcustorquesgroup.id.14377	19.6125
rs12911842	genus.FamilyXIIIAD3011group.id.11293	19.6125
rs10131942	family.Prevotellaceae.id.960	19.6126
rs11586026	genus.Clostridiumsensustricto1.id.1873	19.6206
rs3980709	genus..Eubacteriumrectalegroup.id.14374	19.6207
rs78609301	family.BacteroidalesS24.7group.id.11173	19.6234
rs78609301	genus.unknowngenus.id.1000005479	19.6234
rs10231386	genus.unknowngenus.id.1868	19.6289
rs8066522	genus.Olsenella.id.822	19.6295
rs57079348	genus.RuminococcaceaeUCG002.id.11360	19.6296
rs62020470	order.Desulfovibrionales.id.3156	19.6303
rs55876211	order.Rhodospirillales.id.2667	19.6331
rs11052069	genus..Eubacteriumcoprostanoligenesgroup.id.11375	19.6333
rs1107244	genus.Alistipes.id.968	19.6341
rs1917709	genus.Bilophila.id.3170	19.6354
rs4916508	class.Bacteroidia.id.912	19.6392
rs4916508	order.Bacteroidales.id.913	19.6392
rs12034718	genus.Butyricicoccus.id.2055	19.64
rs474008	genus.unknowngenus.id.959	19.6402
rs10060821	genus.unknowngenus.id.826	19.6462
rs4263802	family.Veillonellaceae.id.2172	19.647
rs2547978	phylum.Firmicutes.id.1672	19.6498
rs35673018	family.Enterobacteriaceae.id.3469	19.65
rs35673018	order.Enterobacteriales.id.3468	19.65
rs167879	genus.Fusicatenibacter.id.11305	19.6538
rs7586445	genus.RuminococcaceaeUCG005.id.11363	19.6545
rs13082419	genus..Eubacteriumventriosumgroup.id.11341	19.6581
rs6704822	genus..Eubacteriumventriosumgroup.id.11341	19.6583
rs76904847	genus.Allisonella.id.2174	19.6607
rs72814525	genus.Butyricimonas.id.945	19.662
rs6744030	family.Rikenellaceae.id.967	19.6667
rs62028349	genus.Lachnoclostridium.id.11308	19.6677
rs12537781	genus.Dorea.id.1997	19.6724
rs73952017	genus.ChristensenellaceaeR.7group.id.11283	19.676
rs1397793	class.Coriobacteriia.id.809	19.6792
rs1397793	family.Coriobacteriaceae.id.811	19.6792
rs1397793	order.Coriobacteriales.id.810	19.6792
rs117092367	genus.Escherichia.Shigella.id.3504	19.6793
rs76724913	family.Ruminococcaceae.id.2050	19.6794
rs2234691	class.Gammaproteobacteria.id.3303	19.6799
rs7211194	family.Christensenellaceae.id.1866	19.6812
rs147968	family.Alcaligenaceae.id.2875	19.6831
rs10166469	family.Ruminococcaceae.id.2050	19.6843
rs7164160	family.Desulfovibrionaceae.id.3169	19.6846
rs79396538	genus.ErysipelotrichaceaeUCG003.id.11384	19.6855
rs2546432	genus.Victivallis.id.2256	19.686
rs12501673	genus.RikenellaceaeRC9gutgroup.id.11191	19.6865
rs12261792	genus.unknowngenus.id.959	19.6887
rs6815608	phylum.Firmicutes.id.1672	19.6905
rs61934597	genus.Gordonibacter.id.821	19.6962
rs12921100	genus.Collinsella.id.815	19.6965
rs35909684	family.Rikenellaceae.id.967	19.6997
rs9426434	genus.Prevotella7.id.11182	19.7007
rs5746486	genus.Bifidobacterium.id.436	19.7008
rs10123122	genus.unknowngenus.id.2001	19.7031
rs13336560	family.Rhodospirillaceae.id.2717	19.7045
rs11080063	genus.Holdemania.id.2157	19.7069
rs2104588	genus.Prevotella9.id.11183	19.7117
rs4968431	genus.Prevotella9.id.11183	19.7118
rs7975087	family.Prevotellaceae.id.960	19.713
rs7184125	genus.Terrisporobacter.id.11348	19.7146
rs9389714	family.Rikenellaceae.id.967	19.7161
rs1980561	family.Porphyromonadaceae.id.943	19.717
rs2569953	genus.Terrisporobacter.id.11348	19.7171
rs13192624	phylum.Actinobacteria.id.400	19.7179
rs789069	family.unknownfamily.id.1000001214	19.7182
rs789069	genus.unknowngenus.id.1000001215	19.7182
rs789069	order.Gastranaerophilales.id.1591	19.7182
rs7213933	genus.LachnospiraceaeUCG001.id.11321	19.7191
rs2051957	genus.Enterorhabdus.id.820	19.7221
rs12555298	phylum.Cyanobacteria.id.1500	19.7245
rs504442	family.Enterobacteriaceae.id.3469	19.7249
rs504442	order.Enterobacteriales.id.3468	19.7249
rs12406309	genus.Ruminococcus2.id.11374	19.7252
rs73176030	genus.Ruminiclostridium6.id.11356	19.7252
rs12195431	genus.Prevotella7.id.11182	19.7298
rs11018665	genus.Methanobrevibacter.id.123	19.7323
rs73103914	genus.Fusicatenibacter.id.11305	19.7333
rs16936671	genus.Erysipelatoclostridium.id.11381	19.735
rs1871858	genus.Ruminiclostridium6.id.11356	19.7374
rs12251396	genus.ErysipelotrichaceaeUCG003.id.11384	19.7376
rs4596722	genus.Gordonibacter.id.821	19.7378
rs764177	genus.Dialister.id.2183	19.7385
rs1221147	class.Melainabacteria.id.1589	19.742
rs929878	phylum.Bacteroidetes.id.905	19.7426
rs1020520	genus..Eubacteriumcoprostanoligenesgroup.id.11375	19.7448
rs4452603	genus.LachnospiraceaeFCS020group.id.11314	19.745
rs206581	genus.Fusicatenibacter.id.11305	19.7453
rs111582866	family.Pasteurellaceae.id.3689	19.7486
rs111582866	order.Pasteurellales.id.3688	19.7486
rs2644213	genus..Eubacteriumcoprostanoligenesgroup.id.11375	19.7494
rs2901723	genus.Erysipelatoclostridium.id.11381	19.7508
rs6577484	genus..Clostridiuminnocuumgroup.id.14397	19.7536
rs61806970	genus.Erysipelatoclostridium.id.11381	19.754
rs1884466	class.Erysipelotrichia.id.2147	19.7576
rs1884466	family.Erysipelotrichaceae.id.2149	19.7576
rs1884466	order.Erysipelotrichales.id.2148	19.7576
rs1135612	class.Negativicutes.id.2164	19.7592
rs1135612	order.Selenomonadales.id.2165	19.7592
rs4388134	genus..Ruminococcusgnavusgroup.id.14376	19.7625
rs10857328	family.Bifidobacteriaceae.id.433	19.7676
rs10857328	order.Bifidobacteriales.id.432	19.7676
rs9345899	family.Lactobacillaceae.id.1836	19.768
rs2730183	genus.RuminococcaceaeUCG013.id.11370	19.7681
rs2877457	genus.Eggerthella.id.819	19.7709
rs7784330	genus.RuminococcaceaeUCG013.id.11370	19.7712
rs78702810	family.Acidaminococcaceae.id.2166	19.7733
rs10810043	genus.Coprococcus3.id.11303	19.7739
rs7098347	genus.unknowngenus.id.2755	19.774
rs6007642	genus.unknowngenus.id.2071	19.7741
rs13339230	genus.Slackia.id.825	19.775
rs7249614	genus.RuminococcaceaeUCG002.id.11360	19.7751
rs11241747	genus.RuminococcaceaeNK4A214group.id.11358	19.7779
rs1969927	genus.Bilophila.id.3170	19.7804
rs1528479	genus.Lachnoclostridium.id.11308	19.781
rs16843578	genus.Romboutsia.id.11347	19.7821
rs11018665	class.Methanobacteria.id.119	19.7868
rs11018665	family.Methanobacteriaceae.id.121	19.7868
rs11018665	order.Methanobacteriales.id.120	19.7868
rs10084203	genus.Butyricicoccus.id.2055	19.789
rs10952110	genus.LachnospiraceaeNK4A136group.id.11319	19.794
rs7627405	family.Victivallaceae.id.2255	19.7981
rs2370083	order.Lactobacillales.id.1800	19.7995
rs74354280	family.Rhodospirillaceae.id.2717	19.8004
rs56188186	family.Clostridiaceae1.id.1869	19.8006
rs2495052	genus.Prevotella9.id.11183	19.8008
rs630939	genus..Eubacteriumhalliigroup.id.11338	19.8037
rs9915817	genus.Adlercreutzia.id.812	19.8056
rs62285697	class.Alphaproteobacteria.id.2379	19.8079
rs55888705	family.Bifidobacteriaceae.id.433	19.8088
rs55888705	order.Bifidobacteriales.id.432	19.8088
rs2880566	genus.LachnospiraceaeNK4A136group.id.11319	19.8132
rs117001700	genus.Blautia.id.1992	19.8177
rs9389266	genus.Romboutsia.id.11347	19.8185
rs870002	family.Christensenellaceae.id.1866	19.8217
rs61875484	genus.Faecalibacterium.id.2057	19.8259
rs57254474	genus.LachnospiraceaeUCG008.id.11328	19.8309
rs72647089	genus.Desulfovibrio.id.3173	19.8314
rs7322368	genus.Butyricicoccus.id.2055	19.8314
rs961091	class.Actinobacteria.id.419	19.8324
rs9425984	genus..Eubacteriumnodatumgroup.id.11297	19.833
rs720439	genus..Eubacteriumbrachygroup.id.11296	19.835
rs73199919	genus..Eubacteriumbrachygroup.id.11296	19.835
rs281379	genus..Eubacteriumhalliigroup.id.11338	19.8352
rs7982713	genus.Phascolarctobacterium.id.2168	19.8358
rs12038887	genus.Flavonifractor.id.2059	19.8364
rs7916711	family.Streptococcaceae.id.1850	19.8365
rs12500231	genus.CandidatusSoleaferrea.id.11350	19.8379
rs4945008	class.Actinobacteria.id.419	19.8397
rs17586763	genus.Holdemanella.id.11393	19.84
rs2031282	phylum.Lentisphaerae.id.2238	19.8419
rs10898797	genus.Tyzzerella3.id.11335	19.8426
rs6508769	class.Methanobacteria.id.119	19.8444
rs6508769	family.Methanobacteriaceae.id.121	19.8444
rs6508769	order.Methanobacteriales.id.120	19.8444
rs17084793	class.Deltaproteobacteria.id.3087	19.8475
rs10402491	family.Lachnospiraceae.id.1987	19.8503
rs58850151	genus.unknowngenus.id.2001	19.8518
rs28564647	class.Bacilli.id.1673	19.8525
rs561239	family.Oxalobacteraceae.id.2966	19.8558
rs12151423	genus..Eubacteriumbrachygroup.id.11296	19.8585
rs10148250	class.Melainabacteria.id.1589	19.859
rs11666127	genus.ErysipelotrichaceaeUCG003.id.11384	19.8597
rs4113676	genus.Intestinimonas.id.2062	19.8607
rs9565219	genus.RuminococcaceaeUCG013.id.11370	19.8622
rs12974142	class.Coriobacteriia.id.809	19.8623
rs12974142	family.Coriobacteriaceae.id.811	19.8623
rs12974142	order.Coriobacteriales.id.810	19.8623
rs7729080	genus.Desulfovibrio.id.3173	19.8628
rs7569771	genus.RuminococcaceaeUCG004.id.11362	19.8647
rs12022129	genus.Bifidobacterium.id.436	19.8693
rs77655283	genus.Enterorhabdus.id.820	19.8694
rs2464826	class.Mollicutes.id.3920	19.8705
rs2464826	phylum.Tenericutes.id.3919	19.8705
rs594561	genus.Allisonella.id.2174	19.8725
rs80124826	phylum.Actinobacteria.id.400	19.8725
rs6972479	family.Pasteurellaceae.id.3689	19.8733
rs6972479	order.Pasteurellales.id.3688	19.8733
rs7712231	genus.RikenellaceaeRC9gutgroup.id.11191	19.874
rs10444197	genus..Eubacteriumcoprostanoligenesgroup.id.11375	19.8746
rs2898979	genus.unknowngenus.id.2071	19.8753
rs2491158	genus.Bifidobacterium.id.436	19.8766
rs62583469	genus.Dorea.id.1997	19.8769
rs12057990	family.Prevotellaceae.id.960	19.8863
rs6679026	family.Rhodospirillaceae.id.2717	19.8864
rs13070736	genus.Eggerthella.id.819	19.8866
rs114398731	genus.Romboutsia.id.11347	19.8868
rs949341	family.unknownfamily.id.1000005471	19.8888
rs949341	genus.unknowngenus.id.1000005472	19.8888
rs949341	order.MollicutesRF9.id.11579	19.8888
rs62448869	class.Coriobacteriia.id.809	19.8892
rs62448869	family.Coriobacteriaceae.id.811	19.8892
rs62448869	order.Coriobacteriales.id.810	19.8892
rs7359080	genus.Veillonella.id.2198	19.8913
rs78056098	genus..Eubacteriumhalliigroup.id.11338	19.8931
rs6793778	genus.RuminococcaceaeUCG002.id.11360	19.8932
rs4805124	family.Christensenellaceae.id.1866	19.8949
rs13139592	genus..Eubacteriumbrachygroup.id.11296	19.9
rs967319	genus.Holdemania.id.2157	19.9054
rs62547233	genus..Eubacteriumrectalegroup.id.14374	19.9059
rs893394	genus.Intestinibacter.id.11345	19.9066
rs9316536	genus..Eubacteriumventriosumgroup.id.11341	19.9081
rs111552159	class.Bacilli.id.1673	19.9083
rs4985746	genus.Eggerthella.id.819	19.9084
rs6430926	genus.Eggerthella.id.819	19.9087
rs62187631	genus.Fusicatenibacter.id.11305	19.9094
rs11073596	class.Coriobacteriia.id.809	19.9096
rs11073596	family.Coriobacteriaceae.id.811	19.9096
rs11073596	order.Coriobacteriales.id.810	19.9096
rs4793970	genus.Odoribacter.id.952	19.9098
rs11597285	genus.Collinsella.id.815	19.911
rs11079158	genus.Eisenbergiella.id.11304	19.9128
rs11691923	genus.unknowngenus.id.959	19.916
rs13105690	order.Clostridiales.id.1863	19.9164
rs11818408	genus..Eubacteriumfissicatenagroup.id.14373	19.9172
rs62190261	genus.ChristensenellaceaeR.7group.id.11283	19.9193
rs1363769	genus.LachnospiraceaeFCS020group.id.11314	19.9218
rs4810359	genus.Alistipes.id.968	19.9244
rs10872669	family.BacteroidalesS24.7group.id.11173	19.9263
rs10872669	genus.unknowngenus.id.1000005479	19.9263
rs72759041	genus.Hungatella.id.11306	19.9272
rs186073	order.Desulfovibrionales.id.3156	19.9283
rs6508769	phylum.Euryarchaeota.id.55	19.9294
rs9460691	genus.Olsenella.id.822	19.9308
rs113006825	genus.RuminococcaceaeUCG009.id.11366	19.9314
rs6474958	genus.Anaerostipes.id.1991	19.9324
rs12049045	class.Actinobacteria.id.419	19.9331
rs1158100	family.Ruminococcaceae.id.2050	19.9335
rs7334707	genus.unknowngenus.id.2001	19.9335
rs7853673	family.unknownfamily.id.1000005471	19.9348
rs7853673	genus.unknowngenus.id.1000005472	19.9348
rs7853673	order.MollicutesRF9.id.11579	19.9348
rs6494922	genus.Anaerotruncus.id.2054	19.9351
rs6550770	genus..Eubacteriumhalliigroup.id.11338	19.9359
rs792108	genus.Fusicatenibacter.id.11305	19.9366
rs1997204	genus.Lachnoclostridium.id.11308	19.9378
rs12634070	genus.Coprococcus2.id.11302	19.9388
rs290833	class.Erysipelotrichia.id.2147	19.9402
rs290833	family.Erysipelotrichaceae.id.2149	19.9402
rs290833	order.Erysipelotrichales.id.2148	19.9402
rs28696126	genus.DefluviitaleaceaeUCG011.id.11287	19.9404
rs59414781	genus.Collinsella.id.815	19.9412
rs4750583	phylum.Firmicutes.id.1672	19.9418
rs17121075	family.ClostridialesvadinBB60group.id.11286	19.9444
rs17121075	genus.unknowngenus.id.1000000073	19.9444
rs2428106	genus.RuminococcaceaeUCG013.id.11370	19.9458
rs7015093	phylum.Euryarchaeota.id.55	19.9466
rs2050185	genus.Sutterella.id.2896	19.9468
rs74303178	genus.Ruminiclostridium9.id.11357	19.9477
rs10167839	genus.Ruminococcus1.id.11373	19.9492
rs16934069	genus.Butyrivibrio.id.1993	19.9494
rs34962571	family.Victivallaceae.id.2255	19.9505
rs35233670	family.Porphyromonadaceae.id.943	19.9507
rs72706624	family.Christensenellaceae.id.1866	19.9541
rs7109293	genus.Romboutsia.id.11347	19.9547
rs17061716	class.Alphaproteobacteria.id.2379	19.9555
rs16918425	genus.Odoribacter.id.952	19.9566
rs2561116	family.Veillonellaceae.id.2172	19.9578
rs249459	genus.unknowngenus.id.2041	19.9602
rs79640386	genus.RuminococcaceaeUCG014.id.11371	19.9649
rs12522517	genus.Adlercreutzia.id.812	19.9668
rs7400877	genus.CandidatusSoleaferrea.id.11350	19.9691
rs6542556	genus.RuminococcaceaeUCG002.id.11360	19.97
rs58405430	genus.Terrisporobacter.id.11348	19.9717
rs35042269	genus.Gordonibacter.id.821	19.974
rs1496626	genus.Collinsella.id.815	19.9755
rs61791565	genus.Ruminococcus2.id.11374	19.9769
rs2314294	genus.Dialister.id.2183	19.9778
rs72850165	genus.Peptococcus.id.2037	19.9782
rs7801843	family.unknownfamily.id.1000005471	19.9788
rs7801843	genus.unknowngenus.id.1000005472	19.9788
rs7801843	order.MollicutesRF9.id.11579	19.9788
rs77845139	genus..Clostridiuminnocuumgroup.id.14397	19.9817
rs9348442	genus.Intestinibacter.id.11345	19.9839
rs12977163	family.Rhodospirillaceae.id.2717	19.984
rs1205443	family.Lachnospiraceae.id.1987	19.9844
rs76767978	class.Clostridia.id.1859	19.9866
rs9837139	genus.FamilyXIIIAD3011group.id.11293	19.9872
rs11844714	order.Bacillales.id.1674	19.992
rs1467258	family.Peptostreptococcaceae.id.2042	19.9929
rs116847295	genus.Clostridiumsensustricto1.id.1873	19.9943
rs17730011	genus.LachnospiraceaeUCG010.id.11330	19.9948
rs62027366	genus.RuminococcaceaeNK4A214group.id.11358	19.9954
rs1972694	genus..Ruminococcustorquesgroup.id.14377	19.9963
rs112362903	genus.FamilyXIIIUCG001.id.11294	19.9963
rs10840326	genus.Haemophilus.id.3698	19.9968
rs9558661	genus.RuminococcaceaeUCG009.id.11366	19.9988
rs62024432	genus..Eubacteriumcoprostanoligenesgroup.id.11375	19.9996
rs75101789	class.Gammaproteobacteria.id.3303	19.9998
rs10458299	genus..Eubacteriumnodatumgroup.id.11297	20.0009
rs1223978	genus.Ruminiclostridium5.id.11355	20.0011
rs35156985	genus.Slackia.id.825	20.0037
rs2154444	genus.Alloprevotella.id.961	20.0049
rs517089	genus.Dialister.id.2183	20.0055
rs10976229	genus.RuminococcaceaeUCG004.id.11362	20.0059
rs7359994	family.Lachnospiraceae.id.1987	20.0065
rs2910921	family.Lachnospiraceae.id.1987	20.008
rs12467198	phylum.Proteobacteria.id.2375	20.0108
rs76373661	family.unknownfamily.id.1000005471	20.0154
rs76373661	genus.unknowngenus.id.1000005472	20.0154
rs76373661	order.MollicutesRF9.id.11579	20.0154
rs7193937	genus.RikenellaceaeRC9gutgroup.id.11191	20.0171
rs74540770	family.Acidaminococcaceae.id.2166	20.0175
rs6818880	genus..Eubacteriumnodatumgroup.id.11297	20.0176
rs16891896	genus..Eubacteriumruminantiumgroup.id.11340	20.0185
rs10217435	family.Rikenellaceae.id.967	20.0195
rs11139361	family.Lachnospiraceae.id.1987	20.0202
rs11766971	phylum.Actinobacteria.id.400	20.0205
rs8141465	genus..Ruminococcustorquesgroup.id.14377	20.0212
rs78572139	genus.Ruminococcus1.id.11373	20.0226
rs9536330	genus.Faecalibacterium.id.2057	20.0237
rs1887048	family.FamilyXIII.id.1957	20.0239
rs34569731	class.Alphaproteobacteria.id.2379	20.0239
rs3752849	genus.Dorea.id.1997	20.0242
rs946513	genus.Coprococcus1.id.11301	20.0243
rs57024273	genus.Escherichia.Shigella.id.3504	20.0246
rs8076666	genus.FamilyXIIIUCG001.id.11294	20.0259
rs872501	genus.RuminococcaceaeUCG004.id.11362	20.0265
rs28480294	family.Alcaligenaceae.id.2875	20.0301
rs2884897	genus..Eubacteriumrectalegroup.id.14374	20.0303
rs12079579	genus..Ruminococcusgauvreauiigroup.id.11342	20.0308
rs10885477	genus.Holdemania.id.2157	20.0325
rs80083040	class.Actinobacteria.id.419	20.0325
rs6082461	genus.Ruminiclostridium9.id.11357	20.0357
rs1031599	genus.Lachnoclostridium.id.11308	20.0367
rs1340391	family.Bacteroidaceae.id.917	20.0377
rs1340391	genus.Bacteroides.id.918	20.0377
rs17380632	genus.Alloprevotella.id.961	20.0381
rs1455639	genus.unknowngenus.id.2071	20.0389
rs11150408	genus.Dorea.id.1997	20.0393
rs76767978	order.Clostridiales.id.1863	20.0395
rs34528142	genus.Erysipelatoclostridium.id.11381	20.0414
rs13105690	class.Clostridia.id.1859	20.0418
rs71481756	genus.Streptococcus.id.1853	20.0433
rs12528285	phylum.Actinobacteria.id.400	20.0462
rs3730086	order.Rhodospirillales.id.2667	20.0462
rs80270230	family.unknownfamily.id.1000006161	20.0503
rs80270230	genus.unknowngenus.id.1000006162	20.0503
rs80270230	order.NB1n.id.3953	20.0503
rs13100746	family.unknownfamily.id.1000005471	20.0507
rs13100746	genus.unknowngenus.id.1000005472	20.0507
rs13100746	order.MollicutesRF9.id.11579	20.0507
rs2200429	genus..Eubacteriumeligensgroup.id.14372	20.0514
rs2371284	genus.LachnospiraceaeUCG001.id.11321	20.0519
rs4364940	genus.Alloprevotella.id.961	20.0535
rs9308097	genus.LachnospiraceaeFCS020group.id.11314	20.0541
rs11006576	genus..Eubacteriumnodatumgroup.id.11297	20.0548
rs882348	genus.RuminococcaceaeUCG002.id.11360	20.0549
rs4654122	genus..Eubacteriumxylanophilumgroup.id.14375	20.0554
rs2156611	family.FamilyXI.id.1936	20.0555
rs881532	family.Clostridiaceae1.id.1869	20.0576
rs4073240	genus.Actinomyces.id.423	20.0585
rs9578457	family.Rikenellaceae.id.967	20.0601
rs2686790	genus.Bifidobacterium.id.436	20.0621
rs2098844	genus.Intestinibacter.id.11345	20.0667
rs7314815	family.Victivallaceae.id.2255	20.0688
rs13307134	class.Coriobacteriia.id.809	20.0695
rs13307134	family.Coriobacteriaceae.id.811	20.0695
rs13307134	order.Coriobacteriales.id.810	20.0695
rs115372687	genus.unknowngenus.id.1868	20.0707
rs112767262	genus.Escherichia.Shigella.id.3504	20.0717
rs1431492	genus.Anaerotruncus.id.2054	20.0725
rs3730086	genus.unknowngenus.id.2755	20.0734
rs2193878	genus.CandidatusSoleaferrea.id.11350	20.0776
rs34576931	genus.RuminococcaceaeNK4A214group.id.11358	20.0779
rs607327	genus.Sutterella.id.2896	20.0797
rs72815774	genus.Prevotella9.id.11183	20.0842
rs6064552	phylum.Euryarchaeota.id.55	20.0845
rs66830358	genus..Eubacteriumventriosumgroup.id.11341	20.0857
rs9313055	genus.RuminococcaceaeUCG013.id.11370	20.0866
rs17296933	genus.RuminococcaceaeUCG014.id.11371	20.0909
rs10967781	genus..Ruminococcustorquesgroup.id.14377	20.0927
rs12876183	genus.Haemophilus.id.3698	20.0955
rs2520509	genus.Lachnospira.id.2004	20.0966
rs115325767	genus..Eubacteriumcoprostanoligenesgroup.id.11375	20.0978
rs111552159	order.Lactobacillales.id.1800	20.0982
rs142855850	genus.Butyrivibrio.id.1993	20.1002
rs12490337	genus.Clostridiumsensustricto1.id.1873	20.1012
rs1908593	family.Defluviitaleaceae.id.1924	20.1032
rs13110238	genus.LachnospiraceaeND3007group.id.11317	20.1077
rs4644504	genus.unknowngenus.id.2071	20.1081
rs79150079	genus.ChristensenellaceaeR.7group.id.11283	20.1163
rs11153159	genus.CandidatusSoleaferrea.id.11350	20.1172
rs2817174	genus..Eubacteriumruminantiumgroup.id.11340	20.1193
rs2613606	genus.Sutterella.id.2896	20.1214
rs4792380	family.Enterobacteriaceae.id.3469	20.1215
rs4792380	order.Enterobacteriales.id.3468	20.1215
rs2846589	genus.Ruminococcus2.id.11374	20.1219
rs77356209	genus.Butyrivibrio.id.1993	20.1246
rs4928024	genus.Butyrivibrio.id.1993	20.1254
rs80149660	genus.Holdemania.id.2157	20.1261
rs58484246	order.Actinomycetales.id.420	20.1275
rs75768969	family.Veillonellaceae.id.2172	20.1287
rs12977163	class.Alphaproteobacteria.id.2379	20.1289
rs7638039	genus.Sutterella.id.2896	20.1304
rs2248146	genus.RuminococcaceaeUCG004.id.11362	20.1306
rs1515761	class.Actinobacteria.id.419	20.1331
rs12710729	genus.Eisenbergiella.id.11304	20.1332
rs3127230	family.Lachnospiraceae.id.1987	20.1384
rs6496870	phylum.Actinobacteria.id.400	20.1402
rs3821998	genus.Lachnoclostridium.id.11308	20.1417
rs11779863	family.unknownfamily.id.1000005471	20.1417
rs11779863	genus.unknowngenus.id.1000005472	20.1417
rs11779863	order.MollicutesRF9.id.11579	20.1417
rs1693340	family.Veillonellaceae.id.2172	20.1443
rs17141986	genus.Parabacteroides.id.954	20.1457
rs10071529	family.unknownfamily.id.1000005471	20.1496
rs10071529	genus.unknowngenus.id.1000005472	20.1496
rs10071529	order.MollicutesRF9.id.11579	20.1496
rs11155559	genus.Barnesiella.id.944	20.1499
rs2317372	genus.unknowngenus.id.959	20.15
rs77304857	order.Rhodospirillales.id.2667	20.1518
rs12760724	family.Lachnospiraceae.id.1987	20.1531
rs12990744	genus.Alistipes.id.968	20.1531
rs62576416	genus.Alistipes.id.968	20.1534
rs159484	genus.Lachnospira.id.2004	20.1548
rs1762123	genus.Coprococcus1.id.11301	20.1588
rs1434153	genus.Erysipelatoclostridium.id.11381	20.1592
rs4490371	genus.RuminococcaceaeUCG011.id.11368	20.1605
rs62448871	genus.Collinsella.id.815	20.1613
rs4146507	genus.Holdemania.id.2157	20.1628
rs10200320	genus.unknowngenus.id.2071	20.1634
rs6563952	family.Streptococcaceae.id.1850	20.164
rs7001029	family.Rhodospirillaceae.id.2717	20.1658
rs3800154	genus.RuminococcaceaeUCG004.id.11362	20.1739
rs2276760	genus.Intestinimonas.id.2062	20.1746
rs10506058	genus..Clostridiuminnocuumgroup.id.14397	20.1747
rs11141494	genus.Veillonella.id.2198	20.1763
rs67479537	genus.Ruminiclostridium6.id.11356	20.1795
rs3890996	phylum.Proteobacteria.id.2375	20.1808
rs73167075	genus.Coprococcus1.id.11301	20.1812
rs10937802	genus.RuminococcaceaeUCG005.id.11363	20.1829
rs11146701	class.Bacteroidia.id.912	20.1839
rs11146701	order.Bacteroidales.id.913	20.1839
rs6489992	genus.CandidatusSoleaferrea.id.11350	20.1857
rs864093	family.Porphyromonadaceae.id.943	20.1859
rs11263806	genus.LachnospiraceaeNK4A136group.id.11319	20.1864
rs9809789	genus.Ruminiclostridium9.id.11357	20.1869
rs2834062	class.Negativicutes.id.2164	20.1874
rs2834062	order.Selenomonadales.id.2165	20.1874
rs4244069	genus.Anaerofilum.id.2053	20.1888
rs302266	genus.Roseburia.id.2012	20.1893
rs10875374	family.Clostridiaceae1.id.1869	20.1943
rs8053479	genus.ErysipelotrichaceaeUCG003.id.11384	20.195
rs73068003	class.Methanobacteria.id.119	20.1953
rs73068003	family.Methanobacteriaceae.id.121	20.1953
rs73068003	order.Methanobacteriales.id.120	20.1953
rs12797734	order.Lactobacillales.id.1800	20.196
rs79929882	genus.unknowngenus.id.2001	20.1991
rs10424197	class.Methanobacteria.id.119	20.1997
rs10424197	family.Methanobacteriaceae.id.121	20.1997
rs10424197	order.Methanobacteriales.id.120	20.1997
rs638542	family.unknownfamily.id.1000005471	20.2001
rs638542	genus.unknowngenus.id.1000005472	20.2001
rs638542	order.MollicutesRF9.id.11579	20.2001
rs2585223	phylum.Cyanobacteria.id.1500	20.2006
rs768830	genus.Gordonibacter.id.821	20.2016
rs7898615	genus.Allisonella.id.2174	20.2019
rs9938097	family.Pasteurellaceae.id.3689	20.2045
rs9938097	order.Pasteurellales.id.3688	20.2045
rs9345168	family.Veillonellaceae.id.2172	20.2049
rs11958296	genus.Alistipes.id.968	20.2062
rs11666533	genus.Turicibacter.id.2162	20.2063
rs78191726	genus.Ruminiclostridium9.id.11357	20.2077
rs17086536	genus.unknowngenus.id.2071	20.2096
rs36081916	genus.Howardella.id.2000	20.2119
rs751183	genus.Oscillospira.id.2064	20.2121
rs4575475	genus.Coprococcus3.id.11303	20.2128
rs58212166	genus.Alloprevotella.id.961	20.2139
rs2278540	family.Prevotellaceae.id.960	20.215
rs2918132	genus.Prevotella7.id.11182	20.2153
rs2861203	genus.LachnospiraceaeND3007group.id.11317	20.2155
rs60954665	genus.ChristensenellaceaeR.7group.id.11283	20.2156
rs28696126	family.Defluviitaleaceae.id.1924	20.2179
rs12554342	phylum.Firmicutes.id.1672	20.2184
rs13412653	genus.Gordonibacter.id.821	20.2184
rs17214486	class.Mollicutes.id.3920	20.2198
rs17214486	phylum.Tenericutes.id.3919	20.2198
rs16966465	genus.Prevotella9.id.11183	20.221
rs9903102	family.Streptococcaceae.id.1850	20.2232
rs5011652	genus.Coprobacter.id.949	20.224
rs1002941	class.Lentisphaeria.id.2250	20.2249
rs1002941	order.Victivallales.id.2254	20.2249
rs117347059	genus.Gordonibacter.id.821	20.2251
rs233486	genus.LachnospiraceaeUCG004.id.11324	20.2277
rs10517600	family.ClostridialesvadinBB60group.id.11286	20.2367
rs10517600	genus.unknowngenus.id.1000000073	20.2367
rs6776814	genus.Methanobrevibacter.id.123	20.2374
rs2728491	genus.Bilophila.id.3170	20.2379
rs6934062	order.Clostridiales.id.1863	20.2382
rs6923695	genus..Eubacteriumeligensgroup.id.14372	20.2396
rs9426473	genus.Coprococcus2.id.11302	20.24
rs113859143	genus.LachnospiraceaeFCS020group.id.11314	20.2401
rs1649999	class.Negativicutes.id.2164	20.2439
rs1649999	order.Selenomonadales.id.2165	20.2439
rs61508842	family.BacteroidalesS24.7group.id.11173	20.2445
rs61508842	genus.unknowngenus.id.1000005479	20.2445
rs76664262	genus.Subdoligranulum.id.2070	20.2463
rs191093	genus.Tyzzerella3.id.11335	20.2465
rs13025464	genus..Eubacteriumruminantiumgroup.id.11340	20.247
rs60775321	family.unknownfamily.id.1000006161	20.2479
rs60775321	genus.unknowngenus.id.1000006162	20.2479
rs60775321	order.NB1n.id.3953	20.2479
rs4955932	genus.LachnospiraceaeNK4A136group.id.11319	20.2508
rs4278423	order.Rhodospirillales.id.2667	20.2511
rs7217209	family.BacteroidalesS24.7group.id.11173	20.2512
rs7217209	genus.unknowngenus.id.1000005479	20.2512
rs2892880	genus.DefluviitaleaceaeUCG011.id.11287	20.2533
rs10409783	genus.Slackia.id.825	20.2539
rs12341505	genus.Clostridiumsensustricto1.id.1873	20.2558
rs77627087	genus.RuminococcaceaeUCG014.id.11371	20.2565
rs59805249	genus.LachnospiraceaeNK4A136group.id.11319	20.2578
rs78735375	genus.Anaerostipes.id.1991	20.2584
rs62575403	class.Bacteroidia.id.912	20.2595
rs62575403	order.Bacteroidales.id.913	20.2595
rs7441445	genus.RuminococcaceaeUCG010.id.11367	20.2639
rs957755	family.Streptococcaceae.id.1850	20.2658
rs1447205	family.Veillonellaceae.id.2172	20.266
rs58681734	genus.Ruminococcus2.id.11374	20.266
rs62206502	genus.Oscillibacter.id.2063	20.2664
rs7675045	genus.Anaerotruncus.id.2054	20.2667
rs9590927	genus.Erysipelatoclostridium.id.11381	20.2675
rs4576377	genus.LachnospiraceaeUCG010.id.11330	20.2687
rs2442778	class.Coriobacteriia.id.809	20.2689
rs2442778	family.Coriobacteriaceae.id.811	20.2689
rs2442778	order.Coriobacteriales.id.810	20.2689
rs6591893	genus..Eubacteriumbrachygroup.id.11296	20.2706
rs60254196	genus.Fusicatenibacter.id.11305	20.2711
rs12257723	genus.Eisenbergiella.id.11304	20.2717
rs75127669	genus.Lactobacillus.id.1837	20.2724
rs12129908	genus..Eubacteriumoxidoreducensgroup.id.11339	20.2776
rs75356640	genus.LachnospiraceaeUCG008.id.11328	20.2781
rs994794	genus.Intestinimonas.id.2062	20.2804
rs6881988	genus.CandidatusSoleaferrea.id.11350	20.2832
rs34071565	family.Prevotellaceae.id.960	20.2846
rs166849	family.unknownfamily.id.1000006161	20.2855
rs166849	genus.unknowngenus.id.1000006162	20.2855
rs166849	order.NB1n.id.3953	20.2855
rs2833828	genus.Ruminiclostridium5.id.11355	20.2856
rs28417404	genus.Odoribacter.id.952	20.2876
rs1044939	genus.unknowngenus.id.1868	20.2887
rs2692012	family.Desulfovibrionaceae.id.3169	20.2913
rs58484246	family.Actinomycetaceae.id.421	20.2915
rs72684847	genus.Barnesiella.id.944	20.2917
rs17092615	genus.Hungatella.id.11306	20.2917
rs911666	genus.Victivallis.id.2256	20.2924
rs137917150	genus.Oscillibacter.id.2063	20.2927
rs62478832	genus.RuminococcaceaeUCG014.id.11371	20.2928
rs2447496	family.Rikenellaceae.id.967	20.2944
rs10098492	genus.Enterorhabdus.id.820	20.2946
rs6909981	family.Veillonellaceae.id.2172	20.2953
rs12490337	family.Clostridiaceae1.id.1869	20.297
rs12989336	genus..Ruminococcusgnavusgroup.id.14376	20.2987
rs35890118	genus.Coprococcus2.id.11302	20.3005
rs11715072	phylum.Proteobacteria.id.2375	20.3009
rs7960664	class.Alphaproteobacteria.id.2379	20.301
rs11109097	genus.Intestinibacter.id.11345	20.3016
rs4257531	class.Methanobacteria.id.119	20.303
rs4257531	family.Methanobacteriaceae.id.121	20.303
rs4257531	order.Methanobacteriales.id.120	20.303
rs11614532	genus.Veillonella.id.2198	20.3037
rs72706335	class.Bacteroidia.id.912	20.3039
rs72706335	order.Bacteroidales.id.913	20.3039
rs7827125	genus..Eubacteriumnodatumgroup.id.11297	20.3043
rs72647048	family.Desulfovibrionaceae.id.3169	20.3043
rs10404377	family.FamilyXIII.id.1957	20.3086
rs7240324	genus.Paraprevotella.id.962	20.3091
rs694949	class.Bacilli.id.1673	20.3111
rs7502686	genus.Escherichia.Shigella.id.3504	20.3127
rs74599091	family.Lactobacillaceae.id.1836	20.315
rs367480	class.Melainabacteria.id.1589	20.3157
rs76717940	family.Streptococcaceae.id.1850	20.3175
rs149302	genus.FamilyXIIIAD3011group.id.11293	20.3178
rs1334944	genus.Methanobrevibacter.id.123	20.318
rs431418	genus..Ruminococcusgauvreauiigroup.id.11342	20.3182
rs3734633	genus.Turicibacter.id.2162	20.3197
rs79656633	genus.Faecalibacterium.id.2057	20.3215
rs76779974	class.Coriobacteriia.id.809	20.3231
rs76779974	family.Coriobacteriaceae.id.811	20.3231
rs76779974	order.Coriobacteriales.id.810	20.3231
rs8010111	class.Coriobacteriia.id.809	20.3253
rs8010111	family.Coriobacteriaceae.id.811	20.3253
rs8010111	order.Coriobacteriales.id.810	20.3253
rs2366421	family.Bacteroidaceae.id.917	20.3319
rs2366421	genus.Bacteroides.id.918	20.3319
rs6814436	phylum.Firmicutes.id.1672	20.3319
rs13069367	family.Prevotellaceae.id.960	20.3357
rs55888705	genus.Bifidobacterium.id.436	20.3362
rs9299345	genus.Anaerofilum.id.2053	20.341
rs34417064	genus.Alistipes.id.968	20.3414
rs28889936	genus.Oscillospira.id.2064	20.3433
rs59865771	family.Peptostreptococcaceae.id.2042	20.3466
rs10074000	genus..Clostridiuminnocuumgroup.id.14397	20.3466
rs146660815	family.Lachnospiraceae.id.1987	20.3467
rs17012738	genus.Anaerofilum.id.2053	20.3472
rs11941716	genus.unknowngenus.id.2041	20.3476
rs45498998	phylum.Euryarchaeota.id.55	20.3479
rs11655079	class.Actinobacteria.id.419	20.3482
rs1530559	genus.Lactobacillus.id.1837	20.3484
rs12963345	genus.Marvinbryantia.id.2005	20.3495
rs9905659	genus.Fusicatenibacter.id.11305	20.3518
rs12031543	genus.Desulfovibrio.id.3173	20.3527
rs12417956	genus.Oscillibacter.id.2063	20.3539
rs77034621	genus..Ruminococcustorquesgroup.id.14377	20.3547
rs2114713	genus.Butyricimonas.id.945	20.3577
rs4731451	genus.Escherichia.Shigella.id.3504	20.3585
rs4885016	class.Mollicutes.id.3920	20.3596
rs4885016	phylum.Tenericutes.id.3919	20.3596
rs12797734	class.Bacilli.id.1673	20.3606
rs113884518	class.Melainabacteria.id.1589	20.3617
rs6899771	family.Bifidobacteriaceae.id.433	20.3626
rs6899771	order.Bifidobacteriales.id.432	20.3626
rs13207588	family.Bacteroidaceae.id.917	20.3627
rs13207588	genus.Bacteroides.id.918	20.3627
rs4532474	genus.RuminococcaceaeUCG003.id.11361	20.3639
rs8104225	genus.LachnospiraceaeUCG001.id.11321	20.3647
rs2114677	genus.Subdoligranulum.id.2070	20.3659
rs486484	genus.Butyrivibrio.id.1993	20.3678
rs2706242	genus.LachnospiraceaeUCG004.id.11324	20.3687
rs929878	class.Bacteroidia.id.912	20.3701
rs929878	order.Bacteroidales.id.913	20.3701
rs34989881	class.Bacilli.id.1673	20.3708
rs1667315	genus.Subdoligranulum.id.2070	20.3721
rs62314653	family.Lactobacillaceae.id.1836	20.3721
rs10923018	genus..Eubacteriumruminantiumgroup.id.11340	20.3724
rs66753613	family.FamilyXIII.id.1957	20.3728
rs4629039	genus.RuminococcaceaeUCG003.id.11361	20.3776
rs11938607	genus.Eisenbergiella.id.11304	20.3786
rs6515626	genus.Fusicatenibacter.id.11305	20.3809
rs2418654	genus..Eubacteriumruminantiumgroup.id.11340	20.3829
rs9613196	genus..Eubacteriumbrachygroup.id.11296	20.3841
rs2585520	family.Veillonellaceae.id.2172	20.3844
rs2435610	genus.Dialister.id.2183	20.3861
rs329182	genus.Roseburia.id.2012	20.3862
rs7992246	genus.Lactococcus.id.1851	20.3877
rs16950051	family.Streptococcaceae.id.1850	20.3878
rs11642826	genus.Flavonifractor.id.2059	20.3904
rs17168302	genus.Lactococcus.id.1851	20.3915
rs1425962	genus..Eubacteriumoxidoreducensgroup.id.11339	20.3928
rs9522712	genus.Ruminiclostridium9.id.11357	20.3932
rs6934062	class.Clostridia.id.1859	20.3942
rs55807413	genus.Veillonella.id.2198	20.3949
rs2012708	genus..Eubacteriumxylanophilumgroup.id.14375	20.3983
rs73218807	genus.RuminococcaceaeUCG010.id.11367	20.4004
rs4962426	genus.Butyricicoccus.id.2055	20.4007
rs12621813	genus.Lactococcus.id.1851	20.4025
rs10829821	genus.Ruminiclostridium6.id.11356	20.4026
rs6062862	genus.Intestinibacter.id.11345	20.4029
rs6761463	genus.Flavonifractor.id.2059	20.4043
rs62496417	genus.LachnospiraceaeUCG001.id.11321	20.4061
rs112135816	family.Alcaligenaceae.id.2875	20.4083
rs989682	family.ClostridialesvadinBB60group.id.11286	20.4086
rs989682	genus.unknowngenus.id.1000000073	20.4086
rs1007475	genus.Butyrivibrio.id.1993	20.4086
rs111966731	genus.Oxalobacter.id.2978	20.4089
rs78938557	order.Lactobacillales.id.1800	20.409
rs72714493	family.Rhodospirillaceae.id.2717	20.4097
rs3999074	genus.LachnospiraceaeFCS020group.id.11314	20.4155
rs6692542	family.Veillonellaceae.id.2172	20.4195
rs12131224	genus.LachnospiraceaeUCG001.id.11321	20.42
rs1232220	genus.Tyzzerella3.id.11335	20.4241
rs28678345	family.unknownfamily.id.1000001214	20.4249
rs28678345	genus.unknowngenus.id.1000001215	20.4249
rs28678345	order.Gastranaerophilales.id.1591	20.4249
rs2321387	class.Betaproteobacteria.id.2867	20.428
rs61779207	class.Verrucomicrobiae.id.4029	20.4283
rs61779207	order.Verrucomicrobiales.id.4030	20.4283
rs34660375	family.Prevotellaceae.id.960	20.4284
rs2548459	genus.Ruminiclostridium6.id.11356	20.4285
rs12611395	genus.LachnospiraceaeNK4A136group.id.11319	20.4326
rs72647048	order.Desulfovibrionales.id.3156	20.4328
rs6676699	genus..Eubacteriumruminantiumgroup.id.11340	20.4335
rs115909738	genus.unknowngenus.id.959	20.4338
rs4717831	genus..Eubacteriumcoprostanoligenesgroup.id.11375	20.4348
rs4758231	genus.ErysipelotrichaceaeUCG003.id.11384	20.4353
rs112381107	class.Deltaproteobacteria.id.3087	20.4354
rs113884518	family.unknownfamily.id.1000001214	20.437
rs113884518	genus.unknowngenus.id.1000001215	20.437
rs113884518	order.Gastranaerophilales.id.1591	20.437
rs62397761	family.Clostridiaceae1.id.1869	20.4401
rs8126061	family.unknownfamily.id.1000006161	20.4415
rs8126061	genus.unknowngenus.id.1000006162	20.4415
rs8126061	order.NB1n.id.3953	20.4415
rs4797774	genus.Desulfovibrio.id.3173	20.4421
rs2651663	genus.unknowngenus.id.2041	20.4427
rs10890671	genus.Collinsella.id.815	20.4433
rs10461257	genus.ChristensenellaceaeR.7group.id.11283	20.4439
rs6105066	genus.Ruminococcus1.id.11373	20.4442
rs12336782	genus.RuminococcaceaeUCG013.id.11370	20.4452
rs6664405	genus.Adlercreutzia.id.812	20.4462
rs72553859	genus.Sellimonas.id.14369	20.4476
rs66473610	genus.unknowngenus.id.959	20.4485
rs73797465	family.Bifidobacteriaceae.id.433	20.4514
rs73797465	order.Bifidobacteriales.id.432	20.4514
rs13188803	genus..Ruminococcusgauvreauiigroup.id.11342	20.4522
rs72706335	phylum.Bacteroidetes.id.905	20.4535
rs7237249	genus.Prevotella9.id.11183	20.454
rs28418786	genus.Barnesiella.id.944	20.4542
rs1830029	genus.Holdemanella.id.11393	20.4545
rs61779207	family.Verrucomicrobiaceae.id.4036	20.4553
rs1074800	class.Erysipelotrichia.id.2147	20.4567
rs1074800	family.Erysipelotrichaceae.id.2149	20.4567
rs1074800	order.Erysipelotrichales.id.2148	20.4567
rs3005511	genus.Blautia.id.1992	20.4621
rs1221147	family.unknownfamily.id.1000001214	20.4635
rs1221147	genus.unknowngenus.id.1000001215	20.4635
rs1221147	order.Gastranaerophilales.id.1591	20.4635
rs16962433	genus.Subdoligranulum.id.2070	20.4639
rs2704155	genus.Anaerotruncus.id.2054	20.465
rs2523124	genus.RuminococcaceaeUCG003.id.11361	20.4652
rs6494306	genus.CandidatusSoleaferrea.id.11350	20.467
rs6707783	phylum.Proteobacteria.id.2375	20.4674
rs3125832	genus.Marvinbryantia.id.2005	20.4739
rs45480394	genus.Erysipelatoclostridium.id.11381	20.4761
rs78753150	genus.Roseburia.id.2012	20.4768
rs2838334	class.Deltaproteobacteria.id.3087	20.4774
rs62020470	class.Deltaproteobacteria.id.3087	20.4774
rs62478070	genus.Butyricicoccus.id.2055	20.4782
rs10938938	genus.Dialister.id.2183	20.4786
rs12509763	family.Oxalobacteraceae.id.2966	20.4795
rs1035406	family.Rhodospirillaceae.id.2717	20.4797
rs113048721	genus.Ruminiclostridium9.id.11357	20.4799
rs367480	family.unknownfamily.id.1000001214	20.4801
rs367480	genus.unknowngenus.id.1000001215	20.4801
rs367480	order.Gastranaerophilales.id.1591	20.4801
rs2801960	genus.Ruminiclostridium5.id.11355	20.4809
rs7311004	genus.Parasutterella.id.2892	20.4812
rs2031282	class.Lentisphaeria.id.2250	20.4819
rs2031282	order.Victivallales.id.2254	20.4819
rs28603357	genus.Romboutsia.id.11347	20.482
rs3935584	class.Deltaproteobacteria.id.3087	20.4824
rs3758087	family.Prevotellaceae.id.960	20.4827
rs1376754	class.Actinobacteria.id.419	20.4864
rs4747450	genus.Dialister.id.2183	20.4864
rs12458763	genus.Butyricimonas.id.945	20.488
rs9613013	genus.Prevotella9.id.11183	20.4888
rs6025153	family.FamilyXI.id.1936	20.4893
rs77702691	genus.Romboutsia.id.11347	20.4895
rs12863463	genus.LachnospiraceaeNC2004group.id.11316	20.4903
rs1928659	genus.LachnospiraceaeNC2004group.id.11316	20.4904
rs75200530	genus.Romboutsia.id.11347	20.492
rs11071887	genus.Dialister.id.2183	20.4925
rs36021379	family.Rikenellaceae.id.967	20.4932
rs34985298	genus.unknowngenus.id.2071	20.495
rs921383	genus.unknowngenus.id.2041	20.4978
rs75672793	genus.Collinsella.id.815	20.4995
rs61973590	family.Enterobacteriaceae.id.3469	20.5008
rs61973590	order.Enterobacteriales.id.3468	20.5008
rs7137760	genus.Ruminiclostridium9.id.11357	20.501
rs58767323	genus.Slackia.id.825	20.5012
rs12696594	genus.unknowngenus.id.2001	20.5023
rs72640280	class.Lentisphaeria.id.2250	20.5027
rs72640280	order.Victivallales.id.2254	20.5027
rs62467127	genus.ChristensenellaceaeR.7group.id.11283	20.5033
rs1145877	genus.Sutterella.id.2896	20.5037
rs61090148	genus.Olsenella.id.822	20.5039
rs113513883	genus.Escherichia.Shigella.id.3504	20.5042
rs11027642	genus.Eisenbergiella.id.11304	20.5044
rs7968030	genus.Sellimonas.id.14369	20.5046
rs112102233	genus.Tyzzerella3.id.11335	20.5116
rs2426816	family.Ruminococcaceae.id.2050	20.5118
rs7247191	phylum.Firmicutes.id.1672	20.513
rs34619204	genus.Alloprevotella.id.961	20.5144
rs16955299	genus.Gordonibacter.id.821	20.5157
rs2715439	genus.Actinomyces.id.423	20.5177
rs35182105	genus.LachnospiraceaeUCG004.id.11324	20.519
rs72640280	phylum.Lentisphaerae.id.2238	20.5197
rs62435498	family.Oxalobacteraceae.id.2966	20.5227
rs2833282	family.Rikenellaceae.id.967	20.5232
rs57646748	genus.Streptococcus.id.1853	20.5245
rs13247359	genus.Coprococcus3.id.11303	20.5247
rs79795896	class.Gammaproteobacteria.id.3303	20.5253
rs11022995	phylum.Euryarchaeota.id.55	20.5273
rs3935584	order.Desulfovibrionales.id.3156	20.5279
rs147475196	genus.RuminococcaceaeNK4A214group.id.11358	20.5305
rs75326254	genus.Roseburia.id.2012	20.5307
rs7148504	phylum.Cyanobacteria.id.1500	20.5311
rs6586324	phylum.Bacteroidetes.id.905	20.5327
rs10927394	genus.Faecalibacterium.id.2057	20.5376
rs326049	genus.Butyricimonas.id.945	20.5379
rs79082720	genus.Ruminiclostridium9.id.11357	20.5409
rs62504452	genus.Romboutsia.id.11347	20.5414
rs11228830	genus.Butyricimonas.id.945	20.542
rs61779207	genus.Akkermansia.id.4037	20.5468
rs75949021	genus.ErysipelotrichaceaeUCG003.id.11384	20.548
rs2889192	order.Actinomycetales.id.420	20.5489
rs553697	genus.Sellimonas.id.14369	20.549
rs13258851	genus.Eisenbergiella.id.11304	20.5553
rs13383270	genus.Senegalimassilia.id.11160	20.5559
rs10274562	genus.RuminococcaceaeUCG011.id.11368	20.5591
rs362417	genus.RuminococcaceaeUCG002.id.11360	20.5614
rs320161	class.Betaproteobacteria.id.2867	20.5617
rs56199908	phylum.Firmicutes.id.1672	20.565
rs11992182	genus.Ruminiclostridium6.id.11356	20.5653
rs62422654	genus.Oscillospira.id.2064	20.5678
rs336138	genus.LachnospiraceaeUCG010.id.11330	20.5701
rs7155595	genus.Anaerotruncus.id.2054	20.5722
rs76181748	genus.Barnesiella.id.944	20.5724
rs2939766	genus.unknowngenus.id.2071	20.5738
rs11715853	genus.Parasutterella.id.2892	20.5828
rs10892089	genus..Eubacteriumrectalegroup.id.14374	20.5829
rs7573799	phylum.Firmicutes.id.1672	20.5847
rs73139538	genus.Holdemania.id.2157	20.5851
rs1035691	class.Deltaproteobacteria.id.3087	20.5856
rs11630875	genus.unknowngenus.id.2755	20.5899
rs11034576	order.Bacillales.id.1674	20.5905
rs2726805	genus.LachnospiraceaeUCG004.id.11324	20.591
rs80309088	genus.RikenellaceaeRC9gutgroup.id.11191	20.5929
rs12380890	family.Christensenellaceae.id.1866	20.5942
rs10750258	phylum.Proteobacteria.id.2375	20.5957
rs9349693	genus.Butyrivibrio.id.1993	20.5984
rs4073240	family.Actinomycetaceae.id.421	20.5998
rs12693845	genus.Lactobacillus.id.1837	20.6016
rs6809952	genus.Parasutterella.id.2892	20.6024
rs1384962	genus..Eubacteriumbrachygroup.id.11296	20.6028
rs10414815	genus.LachnospiraceaeUCG010.id.11330	20.606
rs62640857	order.Bacillales.id.1674	20.6064
rs2105937	genus..Ruminococcusgauvreauiigroup.id.11342	20.6069
rs4344384	family.Defluviitaleaceae.id.1924	20.6074
rs6674304	genus.Lactococcus.id.1851	20.608
rs4385846	genus.RuminococcaceaeUCG013.id.11370	20.6092
rs5770862	genus.Peptococcus.id.2037	20.6103
rs12986312	family.Peptostreptococcaceae.id.2042	20.6103
rs111745969	genus.Holdemania.id.2157	20.6108
rs75158211	genus.Subdoligranulum.id.2070	20.6132
rs41816	genus.Sellimonas.id.14369	20.6134
rs74847270	genus.Phascolarctobacterium.id.2168	20.6142
rs9542068	family.unknownfamily.id.1000006161	20.6165
rs9542068	genus.unknowngenus.id.1000006162	20.6165
rs9542068	order.NB1n.id.3953	20.6165
rs12740451	genus.Roseburia.id.2012	20.6181
rs4784055	genus.Intestinimonas.id.2062	20.6185
rs3801748	genus.Paraprevotella.id.962	20.6187
rs72738886	phylum.Firmicutes.id.1672	20.6189
rs10150232	genus.Anaerotruncus.id.2054	20.6197
rs79895140	genus..Eubacteriumcoprostanoligenesgroup.id.11375	20.6208
rs116151565	genus.unknowngenus.id.826	20.624
rs12341505	family.Clostridiaceae1.id.1869	20.6243
rs2798105	genus.Escherichia.Shigella.id.3504	20.6253
rs9423647	class.Negativicutes.id.2164	20.6257
rs9423647	order.Selenomonadales.id.2165	20.6257
rs35559912	genus.RuminococcaceaeNK4A214group.id.11358	20.6261
rs6580353	genus.Desulfovibrio.id.3173	20.6275
rs71545975	genus.Gordonibacter.id.821	20.6277
rs35011108	genus.Actinomyces.id.423	20.6293
rs761240	genus.Oscillibacter.id.2063	20.6314
rs6856150	genus.Odoribacter.id.952	20.6321
rs3935584	family.Desulfovibrionaceae.id.3169	20.6324
rs56030423	genus.RuminococcaceaeUCG002.id.11360	20.637
rs189356	genus.Coprobacter.id.949	20.6385
rs7742829	genus.Catenibacterium.id.2153	20.6391
rs66710942	family.Bacteroidaceae.id.917	20.642
rs66710942	genus.Bacteroides.id.918	20.642
rs9470637	genus.Enterorhabdus.id.820	20.6432
rs12977163	genus.unknowngenus.id.2755	20.6456
rs114946999	genus.Faecalibacterium.id.2057	20.6463
rs12657403	family.Christensenellaceae.id.1866	20.6468
rs73113483	class.Lentisphaeria.id.2250	20.6473
rs73113483	order.Victivallales.id.2254	20.6473
rs62113381	genus.Holdemanella.id.11393	20.6474
rs12980122	genus..Eubacteriumxylanophilumgroup.id.14375	20.6481
rs386526	genus.CandidatusSoleaferrea.id.11350	20.6486
rs1816223	class.Coriobacteriia.id.809	20.65
rs1816223	family.Coriobacteriaceae.id.811	20.65
rs1816223	order.Coriobacteriales.id.810	20.65
rs4600608	genus.Sellimonas.id.14369	20.6522
rs11199734	genus.Prevotella9.id.11183	20.6532
rs10423795	genus.Odoribacter.id.952	20.6544
rs72738886	order.Clostridiales.id.1863	20.6546
rs56131665	class.Methanobacteria.id.119	20.6574
rs56131665	family.Methanobacteriaceae.id.121	20.6574
rs56131665	order.Methanobacteriales.id.120	20.6574
rs823424	genus.Parasutterella.id.2892	20.6576
rs10512344	genus.Prevotella9.id.11183	20.6578
rs9494710	class.Gammaproteobacteria.id.3303	20.6599
rs12208226	genus.LachnospiraceaeNC2004group.id.11316	20.6603
rs75453768	genus.Oscillibacter.id.2063	20.6615
rs115414803	genus.Anaerotruncus.id.2054	20.6644
rs2817172	family.Clostridiaceae1.id.1869	20.665
rs7823228	genus.Anaerostipes.id.1991	20.6661
rs7269302	class.Clostridia.id.1859	20.6722
rs62414802	genus.FamilyXIIIUCG001.id.11294	20.673
rs72982915	genus.Intestinimonas.id.2062	20.6748
rs113271346	genus.Blautia.id.1992	20.6765
rs11591622	genus.Sutterella.id.2896	20.6767
rs4400279	genus.Ruminococcus2.id.11374	20.6817
rs1962916	genus.unknowngenus.id.2041	20.6817
rs10873449	genus.RuminococcaceaeUCG005.id.11363	20.685
rs78521377	genus.ChristensenellaceaeR.7group.id.11283	20.6857
rs11783695	genus.Ruminococcus1.id.11373	20.6861
rs13005175	family.Lachnospiraceae.id.1987	20.6911
rs7342369	genus.RuminococcaceaeUCG002.id.11360	20.6919
rs74919520	genus.Coprobacter.id.949	20.6922
rs9567264	genus.Romboutsia.id.11347	20.6937
rs11627423	order.Lactobacillales.id.1800	20.6941
rs72738886	class.Clostridia.id.1859	20.6945
rs6514318	genus.unknowngenus.id.2041	20.6951
rs35947731	genus.unknowngenus.id.1868	20.696
rs55888180	genus.Holdemania.id.2157	20.6974
rs35179274	genus..Eubacteriumventriosumgroup.id.11341	20.6999
rs6656451	genus.LachnospiraceaeUCG004.id.11324	20.7005
rs2159863	family.Lachnospiraceae.id.1987	20.7041
rs2889192	family.Actinomycetaceae.id.421	20.7087
rs9555756	genus.Ruminiclostridium6.id.11356	20.7092
rs138437711	genus.unknowngenus.id.1868	20.7107
rs80046645	class.Coriobacteriia.id.809	20.7109
rs80046645	family.Coriobacteriaceae.id.811	20.7109
rs80046645	order.Coriobacteriales.id.810	20.7109
rs75211493	phylum.Actinobacteria.id.400	20.7111
rs8013541	genus.Bilophila.id.3170	20.7123
rs4981345	genus.LachnospiraceaeUCG001.id.11321	20.7129
rs7629954	genus.LachnospiraceaeUCG004.id.11324	20.7134
rs2590913	genus.Desulfovibrio.id.3173	20.7156
rs2368224	genus.Ruminococcus2.id.11374	20.7202
rs4078432	class.Erysipelotrichia.id.2147	20.7209
rs4078432	family.Erysipelotrichaceae.id.2149	20.7209
rs4078432	order.Erysipelotrichales.id.2148	20.7209
rs12216169	genus.Dorea.id.1997	20.7217
rs4073240	order.Actinomycetales.id.420	20.7233
rs62568866	family.Pasteurellaceae.id.3689	20.7252
rs62568866	order.Pasteurellales.id.3688	20.7252
rs74592222	genus.Peptococcus.id.2037	20.7272
rs6721459	family.Peptostreptococcaceae.id.2042	20.7273
rs11637981	genus..Eubacteriumruminantiumgroup.id.11340	20.7277
rs1331592	genus.LachnospiraceaeNC2004group.id.11316	20.7278
rs7269302	order.Clostridiales.id.1863	20.7309
rs6046522	genus.Olsenella.id.822	20.7322
rs36057338	family.Oxalobacteraceae.id.2966	20.734
rs34302036	genus.Romboutsia.id.11347	20.7345
rs74060145	genus.RuminococcaceaeUCG014.id.11371	20.7374
rs7073658	genus.LachnospiraceaeNK4A136group.id.11319	20.7432
rs9973122	class.Gammaproteobacteria.id.3303	20.7447
rs66746423	genus..Eubacteriumventriosumgroup.id.11341	20.7465
rs8113760	genus.Holdemanella.id.11393	20.7504
rs78613526	genus.Ruminococcus1.id.11373	20.7515
rs7880204	genus..Eubacteriumnodatumgroup.id.11297	20.753
rs1819812	genus.Ruminococcus2.id.11374	20.7535
rs439810	genus.RuminococcaceaeUCG014.id.11371	20.7538
rs3851328	genus.Eggerthella.id.819	20.754
rs73797465	genus.Bifidobacterium.id.436	20.7667
rs1254846	genus.LachnospiraceaeFCS020group.id.11314	20.7677
rs9818949	genus.RuminococcaceaeUCG004.id.11362	20.769
rs113379006	genus.Sellimonas.id.14369	20.769
rs77455852	genus.Barnesiella.id.944	20.7696
rs73128290	genus.Catenibacterium.id.2153	20.7698
rs1862649	genus.Butyricimonas.id.945	20.7732
rs13336560	genus.unknowngenus.id.2755	20.7824
rs12144792	family.Peptococcaceae.id.2024	20.7839
rs35110698	genus.Allisonella.id.2174	20.7845
rs36111799	phylum.Firmicutes.id.1672	20.7869
rs9608766	family.Christensenellaceae.id.1866	20.7886
rs17163238	genus.Butyrivibrio.id.1993	20.7904
rs11776390	genus.Faecalibacterium.id.2057	20.7907
rs11207728	order.Bacillales.id.1674	20.7918
rs731534	family.Pasteurellaceae.id.3689	20.7932
rs731534	order.Pasteurellales.id.3688	20.7932
rs78250280	genus..Eubacteriumventriosumgroup.id.11341	20.7951
rs7766680	genus.Peptococcus.id.2037	20.7984
rs4278423	family.Rhodospirillaceae.id.2717	20.8037
rs6993398	genus.Oxalobacter.id.2978	20.8041
rs6806351	family.Streptococcaceae.id.1850	20.8056
rs2791343	genus.Ruminiclostridium5.id.11355	20.808
rs4822789	order.Rhodospirillales.id.2667	20.808
rs28678345	class.Melainabacteria.id.1589	20.8088
rs4738679	genus.Lachnoclostridium.id.11308	20.8106
rs78068103	genus.Lachnoclostridium.id.11308	20.8113
rs13087692	genus.RuminococcaceaeNK4A214group.id.11358	20.8154
rs78169027	class.Mollicutes.id.3920	20.8201
rs78169027	phylum.Tenericutes.id.3919	20.8201
rs113593397	genus.Holdemania.id.2157	20.8218
rs73113483	phylum.Lentisphaerae.id.2238	20.8239
rs395407	genus.Streptococcus.id.1853	20.8288
rs1689282	genus.Alistipes.id.968	20.8301
rs9964679	order.Burkholderiales.id.2874	20.8316
rs9973954	genus.CandidatusSoleaferrea.id.11350	20.8356
rs1035588	genus.Olsenella.id.822	20.8386
rs59663348	family.Rikenellaceae.id.967	20.8422
rs61944774	genus.LachnospiraceaeUCG008.id.11328	20.8484
rs7199484	genus.Turicibacter.id.2162	20.8485
rs4766410	genus.unknowngenus.id.959	20.8492
rs6656807	genus.Veillonella.id.2198	20.8502
rs55744759	class.Deltaproteobacteria.id.3087	20.851
rs1511453	order.Burkholderiales.id.2874	20.854
rs1612733	family.Ruminococcaceae.id.2050	20.8589
rs4848741	genus.unknowngenus.id.1868	20.8591
rs2370083	family.Streptococcaceae.id.1850	20.8597
rs72893646	genus.Parabacteroides.id.954	20.8604
rs17798136	genus.ErysipelotrichaceaeUCG003.id.11384	20.861
rs62273907	genus.Parasutterella.id.2892	20.8617
rs599752	genus.unknowngenus.id.826	20.8625
rs11581881	genus.RuminococcaceaeUCG013.id.11370	20.8674
rs72894957	genus.LachnospiraceaeUCG010.id.11330	20.869
rs11591293	order.Rhodospirillales.id.2667	20.8711
rs3768491	class.Mollicutes.id.3920	20.8715
rs3768491	phylum.Tenericutes.id.3919	20.8715
rs9903102	genus.Streptococcus.id.1853	20.8751
rs1563175	genus.Anaerofilum.id.2053	20.8755
rs61933850	genus.unknowngenus.id.2755	20.8769
rs61933850	family.Rhodospirillaceae.id.2717	20.877
rs10904722	family.ClostridialesvadinBB60group.id.11286	20.8785
rs10904722	genus.unknowngenus.id.1000000073	20.8785
rs79263163	genus.Prevotella7.id.11182	20.8795
rs7540303	genus.Olsenella.id.822	20.8808
rs8076323	genus.Oscillospira.id.2064	20.8814
rs61933850	order.Rhodospirillales.id.2667	20.8819
rs78453362	genus.Butyricimonas.id.945	20.882
rs1549633	family.Rhodospirillaceae.id.2717	20.8862
rs11990279	genus.Oscillibacter.id.2063	20.8923
rs7860714	genus.Blautia.id.1992	20.8952
rs11684166	genus.unknowngenus.id.2071	20.8969
rs17109926	genus.Paraprevotella.id.962	20.8973
rs7333521	genus.Tyzzerella3.id.11335	20.8985
rs592299	genus.Escherichia.Shigella.id.3504	20.8992
rs3761728	genus.Subdoligranulum.id.2070	20.901
rs2613606	order.Burkholderiales.id.2874	20.9013
rs11080344	genus.Coprococcus3.id.11303	20.9036
rs8130320	genus.Alistipes.id.968	20.904
rs4678258	genus.CandidatusSoleaferrea.id.11350	20.9049
rs3005511	genus.Dorea.id.1997	20.9143
rs6901560	genus.Oscillibacter.id.2063	20.9172
rs111229068	family.Enterobacteriaceae.id.3469	20.9176
rs111229068	order.Enterobacteriales.id.3468	20.9176
rs9928243	class.Deltaproteobacteria.id.3087	20.9199
rs4822789	family.Rhodospirillaceae.id.2717	20.9221
rs11597105	genus..Ruminococcusgnavusgroup.id.14376	20.9237
rs934940	genus..Ruminococcusgnavusgroup.id.14376	20.9273
rs12684609	genus.Coprobacter.id.949	20.9279
rs356049	genus.Anaerofilum.id.2053	20.9281
rs35555519	genus.Escherichia.Shigella.id.3504	20.93
rs12404135	class.Gammaproteobacteria.id.3303	20.9302
rs142372196	genus.unknowngenus.id.826	20.9303
rs7252711	family.Prevotellaceae.id.960	20.9314
rs10809135	genus.CandidatusSoleaferrea.id.11350	20.9366
rs78848836	genus.LachnospiraceaeUCG001.id.11321	20.9371
rs55707116	genus.Ruminococcus2.id.11374	20.9377
rs4247078	genus.Turicibacter.id.2162	20.9401
rs7935775	genus.RuminococcaceaeUCG010.id.11367	20.9415
rs1999289	family.FamilyXIII.id.1957	20.9417
rs111966731	family.Oxalobacteraceae.id.2966	20.9421
rs1864685	genus.Fusicatenibacter.id.11305	20.9468
rs2171249	genus.Subdoligranulum.id.2070	20.947
rs1153990	family.Alcaligenaceae.id.2875	20.9475
rs10858364	family.Porphyromonadaceae.id.943	20.9489
rs77285108	genus.Catenibacterium.id.2153	20.9497
rs540489	family.Bifidobacteriaceae.id.433	20.9538
rs540489	order.Bifidobacteriales.id.432	20.9538
rs10501370	genus..Eubacteriumhalliigroup.id.11338	20.9549
rs10140184	genus..Eubacteriumxylanophilumgroup.id.14375	20.9558
rs11671100	family.Victivallaceae.id.2255	20.9575
rs10093275	family.Ruminococcaceae.id.2050	20.9576
rs73130967	genus..Ruminococcustorquesgroup.id.14377	20.9589
rs2952020	genus.Turicibacter.id.2162	20.9618
rs7993559	family.Oxalobacteraceae.id.2966	20.9661
rs959845	family.Lachnospiraceae.id.1987	20.9686
rs7449320	genus.RuminococcaceaeUCG005.id.11363	20.9691
rs55877868	genus.Parasutterella.id.2892	20.9696
rs4344384	genus.DefluviitaleaceaeUCG011.id.11287	20.9761
rs12794898	genus.Coprococcus1.id.11301	20.9767
rs1859797	genus.Intestinimonas.id.2062	20.9777
rs6934519	genus.Intestinimonas.id.2062	20.9784
rs4717843	genus.RikenellaceaeRC9gutgroup.id.11191	20.9792
rs2838334	order.Desulfovibrionales.id.3156	20.9796
rs56131665	phylum.Euryarchaeota.id.55	20.9815
rs9347879	genus.Anaerotruncus.id.2054	20.9851
rs16940167	genus.FamilyXIIIAD3011group.id.11293	20.986
rs11532348	genus.Coprobacter.id.949	20.9876
rs4797169	family.Veillonellaceae.id.2172	20.9881
rs1784446	genus.Eggerthella.id.819	20.989
rs73729431	genus.Dorea.id.1997	20.9897
rs2913110	genus..Eubacteriumbrachygroup.id.11296	20.9934
rs3013089	genus.RuminococcaceaeUCG003.id.11361	20.9955
rs2482516	genus.Coprococcus2.id.11302	20.9984
rs2154047	genus.Howardella.id.2000	20.9985
rs72771021	phylum.Proteobacteria.id.2375	20.9993
rs61267978	genus..Clostridiuminnocuumgroup.id.14397	21.0002
rs12186441	family.Veillonellaceae.id.2172	21.0015
rs11135366	family.BacteroidalesS24.7group.id.11173	21.0019
rs11135366	genus.unknowngenus.id.1000005479	21.0019
rs72676854	genus.Bilophila.id.3170	21.0031
rs7784490	genus.Coprococcus1.id.11301	21.0047
rs312757	phylum.Proteobacteria.id.2375	21.0065
rs73186226	genus.RuminococcaceaeUCG014.id.11371	21.0081
rs72783037	genus..Eubacteriumventriosumgroup.id.11341	21.0097
rs4073731	genus..Ruminococcustorquesgroup.id.14377	21.0111
rs140997932	genus.Paraprevotella.id.962	21.0115
rs1442060	family.Veillonellaceae.id.2172	21.0141
rs7638039	order.Burkholderiales.id.2874	21.0146
rs8080469	genus..Ruminococcustorquesgroup.id.14377	21.0169
rs72771021	phylum.Firmicutes.id.1672	21.0175
rs7302582	family.Alcaligenaceae.id.2875	21.0175
rs4753063	genus.Dialister.id.2183	21.0194
rs2175069	family.Veillonellaceae.id.2172	21.0194
rs12508214	genus.RuminococcaceaeUCG009.id.11366	21.0206
rs61883564	genus.Oscillibacter.id.2063	21.024
rs113893692	genus..Eubacteriumnodatumgroup.id.11297	21.0247
rs56386628	class.Betaproteobacteria.id.2867	21.0281
rs40656	genus..Clostridiuminnocuumgroup.id.14397	21.0299
rs12731	genus.RuminococcaceaeNK4A214group.id.11358	21.0326
rs7242694	family.Rikenellaceae.id.967	21.036
rs10410917	order.Bacillales.id.1674	21.0363
rs7561370	genus.Tyzzerella3.id.11335	21.0388
rs2273429	phylum.Firmicutes.id.1672	21.039
rs17530232	class.Erysipelotrichia.id.2147	21.0397
rs17530232	family.Erysipelotrichaceae.id.2149	21.0397
rs17530232	order.Erysipelotrichales.id.2148	21.0397
rs9919338	genus.LachnospiraceaeFCS020group.id.11314	21.0413
rs80319214	family.Enterobacteriaceae.id.3469	21.0446
rs80319214	order.Enterobacteriales.id.3468	21.0446
rs9349825	phylum.Verrucomicrobia.id.3982	21.0449
rs12909713	genus.Barnesiella.id.944	21.045
rs2326833	genus.Lachnospira.id.2004	21.0464
rs13033315	genus.Ruminiclostridium9.id.11357	21.0481
rs4748237	genus.Roseburia.id.2012	21.0597
rs2444793	genus.LachnospiraceaeUCG004.id.11324	21.0615
rs73052258	genus.Collinsella.id.815	21.0641
rs17343978	class.Bacteroidia.id.912	21.0645
rs17343978	order.Bacteroidales.id.913	21.0645
rs12136548	genus..Ruminococcusgnavusgroup.id.14376	21.0672
rs76847269	genus.RuminococcaceaeUCG002.id.11360	21.0716
rs857444	family.Bifidobacteriaceae.id.433	21.0723
rs857444	order.Bifidobacteriales.id.432	21.0723
rs1304512	genus.Prevotella9.id.11183	21.0739
rs515984	family.unknownfamily.id.1000005471	21.0739
rs515984	genus.unknowngenus.id.1000005472	21.0739
rs515984	order.MollicutesRF9.id.11579	21.0739
rs2166943	genus..Ruminococcusgauvreauiigroup.id.11342	21.0742
rs75344046	genus.Bifidobacterium.id.436	21.0771
rs3852931	phylum.Firmicutes.id.1672	21.0778
rs1928341	order.Burkholderiales.id.2874	21.0812
rs73139353	family.Pasteurellaceae.id.3689	21.0815
rs73139353	order.Pasteurellales.id.3688	21.0815
rs10808115	genus..Eubacteriumhalliigroup.id.11338	21.0825
rs6875660	genus.Intestinibacter.id.11345	21.0851
rs11221428	genus.Romboutsia.id.11347	21.0855
rs4799823	genus.Ruminococcus2.id.11374	21.0862
rs36121075	genus.Peptococcus.id.2037	21.0864
rs12930556	genus.unknowngenus.id.1868	21.0873
rs4079028	genus.RuminococcaceaeUCG009.id.11366	21.0882
rs62188991	family.unknownfamily.id.1000005471	21.0949
rs62188991	genus.unknowngenus.id.1000005472	21.0949
rs62188991	order.MollicutesRF9.id.11579	21.0949
rs10774377	order.Clostridiales.id.1863	21.0972
rs72991535	genus.Ruminiclostridium6.id.11356	21.1007
rs9657374	genus.Butyricimonas.id.945	21.1018
rs71428626	genus.Butyricimonas.id.945	21.1024
rs61779207	phylum.Verrucomicrobia.id.3982	21.1052
rs17114848	phylum.Lentisphaerae.id.2238	21.1107
rs6563952	genus.Streptococcus.id.1853	21.1156
rs682885	genus.Blautia.id.1992	21.117
rs76193507	genus.LachnospiraceaeNK4A136group.id.11319	21.1175
rs540489	genus.Bifidobacterium.id.436	21.118
rs13231526	genus.Adlercreutzia.id.812	21.1182
rs28540839	genus.LachnospiraceaeNK4A136group.id.11319	21.1214
rs2014785	genus.Anaerostipes.id.1991	21.1224
rs17051335	family.Defluviitaleaceae.id.1924	21.1235
rs4968759	genus.Streptococcus.id.1853	21.1242
rs6969323	family.Alcaligenaceae.id.2875	21.1244
rs112381107	order.Desulfovibrionales.id.3156	21.1268
rs17804233	genus.Erysipelatoclostridium.id.11381	21.1289
rs742016	genus.Veillonella.id.2198	21.1329
rs12539819	genus..Ruminococcusgauvreauiigroup.id.11342	21.1332
rs72846345	genus.unknowngenus.id.826	21.1332
rs6427992	family.Acidaminococcaceae.id.2166	21.135
rs7076829	family.FamilyXIII.id.1957	21.1373
rs1553971	genus.Eisenbergiella.id.11304	21.1383
rs9928243	family.Desulfovibrionaceae.id.3169	21.1389
rs76671854	genus.Bifidobacterium.id.436	21.1389
rs447950	genus.Intestinibacter.id.11345	21.1391
rs7034891	genus.Terrisporobacter.id.11348	21.1409
rs6445851	genus.Roseburia.id.2012	21.1413
rs74553962	genus.Odoribacter.id.952	21.1426
rs934049	family.Oxalobacteraceae.id.2966	21.1433
rs542415	genus.Bilophila.id.3170	21.1441
rs2017189	genus.Butyricicoccus.id.2055	21.1451
rs12906958	genus..Eubacteriumcoprostanoligenesgroup.id.11375	21.1464
rs9833771	phylum.Actinobacteria.id.400	21.1474
rs35035870	genus.LachnospiraceaeFCS020group.id.11314	21.1503
rs76463770	genus.FamilyXIIIUCG001.id.11294	21.1506
rs4822728	family.Pasteurellaceae.id.3689	21.1512
rs4822728	order.Pasteurellales.id.3688	21.1512
rs72747231	order.Burkholderiales.id.2874	21.1528
rs4146653	genus.Actinomyces.id.423	21.1537
rs2276529	genus.FamilyXIIIUCG001.id.11294	21.1539
rs2838334	family.Desulfovibrionaceae.id.3169	21.1544
rs1549633	order.Rhodospirillales.id.2667	21.1577
rs16934185	genus.Oscillibacter.id.2063	21.1698
rs114567323	genus.Parabacteroides.id.954	21.1723
rs999857	genus.unknowngenus.id.826	21.174
rs17156849	genus.FamilyXIIIAD3011group.id.11293	21.178
rs270727	genus.Butyricimonas.id.945	21.1874
rs67281112	genus.Alistipes.id.968	21.1898
rs17032291	genus.RikenellaceaeRC9gutgroup.id.11191	21.1925
rs34989881	order.Lactobacillales.id.1800	21.1982
rs2332027	phylum.Firmicutes.id.1672	21.199
rs11128180	class.Betaproteobacteria.id.2867	21.2008
rs72821405	genus.Coprobacter.id.949	21.2036
rs4459992	class.Bacilli.id.1673	21.2042
rs2702387	genus.Intestinibacter.id.11345	21.2046
rs857444	genus.Bifidobacterium.id.436	21.2047
rs151257695	genus..Eubacteriumfissicatenagroup.id.14373	21.2049
rs12186080	family.Clostridiaceae1.id.1869	21.2092
rs72874194	genus.RuminococcaceaeUCG002.id.11360	21.2092
rs9964679	class.Betaproteobacteria.id.2867	21.2158
rs17519472	genus..Eubacteriumruminantiumgroup.id.11340	21.222
rs11126423	genus.FamilyXIIIAD3011group.id.11293	21.2232
rs11184341	family.Verrucomicrobiaceae.id.4036	21.2238
rs61771805	genus.Howardella.id.2000	21.2244
rs35228298	genus.Holdemanella.id.11393	21.225
rs11184341	class.Verrucomicrobiae.id.4029	21.2264
rs11184341	order.Verrucomicrobiales.id.4030	21.2264
rs11645029	genus.Marvinbryantia.id.2005	21.2295
rs10093869	genus.Odoribacter.id.952	21.2308
rs56203279	genus.Sellimonas.id.14369	21.2328
rs2039204	genus.Fusicatenibacter.id.11305	21.233
rs61249479	class.Negativicutes.id.2164	21.2333
rs61249479	order.Selenomonadales.id.2165	21.2333
rs4680035	genus.Alloprevotella.id.961	21.2361
rs113147300	genus.RuminococcaceaeUCG002.id.11360	21.2377
rs11706043	genus.Escherichia.Shigella.id.3504	21.2381
rs2834977	genus.Turicibacter.id.2162	21.2435
rs2347697	phylum.Proteobacteria.id.2375	21.2446
rs8003149	class.Erysipelotrichia.id.2147	21.2454
rs8003149	family.Erysipelotrichaceae.id.2149	21.2454
rs8003149	order.Erysipelotrichales.id.2148	21.2454
rs768253	genus.Lactobacillus.id.1837	21.2456
rs10090365	genus.CandidatusSoleaferrea.id.11350	21.248
rs111862613	class.Verrucomicrobiae.id.4029	21.248
rs111862613	order.Verrucomicrobiales.id.4030	21.248
rs111862613	family.Verrucomicrobiaceae.id.4036	21.2515
rs7120052	genus.RuminococcaceaeUCG002.id.11360	21.252
rs11184341	genus.Akkermansia.id.4037	21.2579
rs173120	genus.Victivallis.id.2256	21.2585
rs9887954	genus.RikenellaceaeRC9gutgroup.id.11191	21.2595
rs7573569	genus.RuminococcaceaeNK4A214group.id.11358	21.2616
rs76528319	genus.Subdoligranulum.id.2070	21.2659
rs1492620	genus.Ruminiclostridium5.id.11355	21.2685
rs12812672	genus.FamilyXIIIAD3011group.id.11293	21.2701
rs2187447	genus.Sellimonas.id.14369	21.2712
rs1002941	phylum.Lentisphaerae.id.2238	21.2714
rs9529719	genus.Holdemania.id.2157	21.2762
rs1241171	genus.Bilophila.id.3170	21.2777
rs7000472	genus..Eubacteriumruminantiumgroup.id.11340	21.2785
rs7521171	genus.Coprococcus3.id.11303	21.2822
rs2192926	genus.RuminococcaceaeUCG009.id.11366	21.2847
rs71564433	genus..Clostridiuminnocuumgroup.id.14397	21.2853
rs62132810	genus.ChristensenellaceaeR.7group.id.11283	21.29
rs11054680	genus.Turicibacter.id.2162	21.2901
rs606117	genus..Eubacteriumruminantiumgroup.id.11340	21.2903
rs74606150	genus..Eubacteriumeligensgroup.id.14372	21.2938
rs17379710	family.FamilyXI.id.1936	21.2949
rs115807074	genus.Clostridiumsensustricto1.id.1873	21.295
rs2240542	genus.Prevotella7.id.11182	21.3002
rs892686	family.Christensenellaceae.id.1866	21.3015
rs13385922	family.unknownfamily.id.1000006161	21.3024
rs13385922	genus.unknowngenus.id.1000006162	21.3024
rs13385922	order.NB1n.id.3953	21.3024
rs72756943	family.Pasteurellaceae.id.3689	21.3027
rs72756943	order.Pasteurellales.id.3688	21.3027
rs28376661	genus.Faecalibacterium.id.2057	21.303
rs10805326	family.Peptostreptococcaceae.id.2042	21.3031
rs57340348	genus..Eubacteriumruminantiumgroup.id.11340	21.3047
rs12288512	genus.RuminococcaceaeUCG005.id.11363	21.305
rs112176119	genus..Eubacteriumxylanophilumgroup.id.14375	21.3084
rs7113155	genus.RikenellaceaeRC9gutgroup.id.11191	21.3092
rs76430504	phylum.Verrucomicrobia.id.3982	21.3095
rs892686	genus.ChristensenellaceaeR.7group.id.11283	21.31
rs262812	family.Acidaminococcaceae.id.2166	21.31
rs857444	phylum.Actinobacteria.id.400	21.3125
rs3098182	family.FamilyXIII.id.1957	21.3136
rs72767435	class.Actinobacteria.id.419	21.3198
rs6920448	genus.Tyzzerella3.id.11335	21.3252
rs2731834	class.Lentisphaeria.id.2250	21.3261
rs2731834	order.Victivallales.id.2254	21.3261
rs6493760	genus.Ruminococcus1.id.11373	21.3318
rs1942371	genus..Clostridiuminnocuumgroup.id.14397	21.3321
rs2374342	family.Enterobacteriaceae.id.3469	21.3345
rs2374342	order.Enterobacteriales.id.3468	21.3345
rs76898927	genus..Eubacteriumcoprostanoligenesgroup.id.11375	21.3374
rs75987356	genus.Romboutsia.id.11347	21.3431
rs77478751	genus.Lactobacillus.id.1837	21.3493
rs1264476	genus.Phascolarctobacterium.id.2168	21.353
rs78720113	genus.RuminococcaceaeUCG003.id.11361	21.3533
rs61265175	genus.Turicibacter.id.2162	21.3545
rs2293361	genus.Lactococcus.id.1851	21.3574
rs12452946	genus.Howardella.id.2000	21.3584
rs56108664	genus.Bifidobacterium.id.436	21.362
rs41438744	genus.Holdemania.id.2157	21.3637
rs6043847	class.Mollicutes.id.3920	21.3707
rs6043847	phylum.Tenericutes.id.3919	21.3707
rs113258194	genus.Barnesiella.id.944	21.3708
rs17343978	phylum.Bacteroidetes.id.905	21.3715
rs488164	family.FamilyXI.id.1936	21.3721
rs73074665	family.unknownfamily.id.1000001214	21.3739
rs73074665	genus.unknowngenus.id.1000001215	21.3739
rs73074665	order.Gastranaerophilales.id.1591	21.3739
rs9928243	order.Desulfovibrionales.id.3156	21.3751
rs34187114	genus.Holdemanella.id.11393	21.3752
rs62251337	genus.Barnesiella.id.944	21.3818
rs55921101	family.unknownfamily.id.1000006161	21.3833
rs55921101	genus.unknowngenus.id.1000006162	21.3833
rs55921101	order.NB1n.id.3953	21.3833
rs10774377	class.Clostridia.id.1859	21.3879
rs2943022	genus.Roseburia.id.2012	21.3887
rs76124218	genus.Phascolarctobacterium.id.2168	21.3888
rs7635189	phylum.Euryarchaeota.id.55	21.3895
rs7001029	order.Rhodospirillales.id.2667	21.3917
rs894996	phylum.Euryarchaeota.id.55	21.3921
rs12404911	genus.Catenibacterium.id.2153	21.3931
rs56250014	genus.unknowngenus.id.2755	21.3935
rs67281112	family.Rikenellaceae.id.967	21.395
rs1035406	order.Rhodospirillales.id.2667	21.396
rs112381107	family.Desulfovibrionaceae.id.3169	21.3994
rs11128180	genus.LachnospiraceaeUCG004.id.11324	21.4011
rs62130338	genus.Butyricimonas.id.945	21.4076
rs10036909	genus.Senegalimassilia.id.11160	21.4079
rs77478751	family.Lactobacillaceae.id.1836	21.409
rs115602804	genus.Parabacteroides.id.954	21.4149
rs4923324	genus.Lachnospira.id.2004	21.4163
rs12513188	genus.Holdemanella.id.11393	21.4208
rs3809430	genus..Eubacteriumventriosumgroup.id.11341	21.4232
rs550843	genus.Clostridiumsensustricto1.id.1873	21.4233
rs2872237	genus.Terrisporobacter.id.11348	21.4246
rs2795528	family.Clostridiaceae1.id.1869	21.4248
rs7119679	genus.FamilyXIIIUCG001.id.11294	21.4252
rs9895850	genus.Haemophilus.id.3698	21.4274
rs67832247	family.Victivallaceae.id.2255	21.4281
rs9964679	family.Alcaligenaceae.id.2875	21.429
rs2221441	genus.Turicibacter.id.2162	21.4309
rs12894272	genus.LachnospiraceaeUCG004.id.11324	21.4326
rs66714985	family.ClostridialesvadinBB60group.id.11286	21.442
rs66714985	genus.unknowngenus.id.1000000073	21.442
rs76663501	genus.Eggerthella.id.819	21.4448
rs111862613	genus.Akkermansia.id.4037	21.4452
rs60983350	genus.Anaerostipes.id.1991	21.4468
rs592514	genus.Victivallis.id.2256	21.4478
rs12642039	genus.RuminococcaceaeNK4A214group.id.11358	21.449
rs35510	family.Pasteurellaceae.id.3689	21.4507
rs35510	order.Pasteurellales.id.3688	21.4507
rs79790072	family.unknownfamily.id.1000001214	21.4551
rs79790072	genus.unknowngenus.id.1000001215	21.4551
rs79790072	order.Gastranaerophilales.id.1591	21.4551
rs1447205	class.Negativicutes.id.2164	21.4554
rs1447205	order.Selenomonadales.id.2165	21.4554
rs6726833	genus.Anaerostipes.id.1991	21.4606
rs35225860	genus.Olsenella.id.822	21.4743
rs6657302	genus.Parabacteroides.id.954	21.4768
rs72866977	genus.Oscillospira.id.2064	21.4828
rs67561917	class.Coriobacteriia.id.809	21.4838
rs67561917	family.Coriobacteriaceae.id.811	21.4838
rs67561917	order.Coriobacteriales.id.810	21.4838
rs4926264	genus.Blautia.id.1992	21.4844
rs76532867	genus.unknowngenus.id.2071	21.4859
rs11599763	class.Deltaproteobacteria.id.3087	21.4872
rs7645873	genus.Veillonella.id.2198	21.4894
rs13291169	class.Bacteroidia.id.912	21.4901
rs13291169	order.Bacteroidales.id.913	21.4901
rs62395635	family.Alcaligenaceae.id.2875	21.4926
rs1511453	class.Betaproteobacteria.id.2867	21.499
rs6431586	genus.unknowngenus.id.826	21.5098
rs78938557	class.Bacilli.id.1673	21.5113
rs2223081	genus.Eggerthella.id.819	21.5119
rs6806351	genus.Streptococcus.id.1853	21.5123
rs114279581	genus.RuminococcaceaeUCG005.id.11363	21.514
rs17582787	genus.RikenellaceaeRC9gutgroup.id.11191	21.5206
rs1899291	genus.Dorea.id.1997	21.5208
rs12908520	phylum.Verrucomicrobia.id.3982	21.5209
rs11250875	class.Coriobacteriia.id.809	21.5232
rs11250875	family.Coriobacteriaceae.id.811	21.5232
rs11250875	order.Coriobacteriales.id.810	21.5232
rs79795328	genus.Barnesiella.id.944	21.5243
rs3842897	genus.FamilyXIIIUCG001.id.11294	21.5272
rs413827	genus.Peptococcus.id.2037	21.529
rs2321387	order.Burkholderiales.id.2874	21.5294
rs2862811	genus.LachnospiraceaeFCS020group.id.11314	21.532
rs7226487	family.ClostridialesvadinBB60group.id.11286	21.5327
rs7226487	genus.unknowngenus.id.1000000073	21.5327
rs4242783	genus.Akkermansia.id.4037	21.5336
rs2731834	phylum.Lentisphaerae.id.2238	21.535
rs72948274	genus.Marvinbryantia.id.2005	21.5421
rs4862235	genus..Eubacteriumbrachygroup.id.11296	21.5425
rs12585793	genus.Butyricicoccus.id.2055	21.5441
rs77885767	family.Rikenellaceae.id.967	21.5471
rs9608282	family.Defluviitaleaceae.id.1924	21.5485
rs10797540	genus..Eubacteriumrectalegroup.id.14374	21.5487
rs16918863	genus.RuminococcaceaeUCG013.id.11370	21.5488
rs73139629	genus..Eubacteriumruminantiumgroup.id.11340	21.5491
rs6762473	genus..Eubacteriumcoprostanoligenesgroup.id.11375	21.5493
rs55876211	family.Rhodospirillaceae.id.2717	21.5518
rs12618201	genus.Phascolarctobacterium.id.2168	21.5526
rs10965428	family.Pasteurellaceae.id.3689	21.5565
rs10965428	order.Pasteurellales.id.3688	21.5565
rs584122	phylum.Cyanobacteria.id.1500	21.5592
rs573933	genus.LachnospiraceaeUCG001.id.11321	21.5612
rs768253	family.Lactobacillaceae.id.1836	21.5638
rs2213117	genus..Eubacteriumxylanophilumgroup.id.14375	21.5646
rs4347804	genus.Subdoligranulum.id.2070	21.5692
rs1549633	genus.unknowngenus.id.2755	21.5711
rs2013594	genus.Veillonella.id.2198	21.5721
rs55876211	genus.unknowngenus.id.2755	21.5744
rs35940633	genus.Subdoligranulum.id.2070	21.5745
rs12597105	genus.RuminococcaceaeUCG010.id.11367	21.5756
rs4461038	family.Veillonellaceae.id.2172	21.5764
rs7225245	genus.Senegalimassilia.id.11160	21.5766
rs117151453	genus..Eubacteriumrectalegroup.id.14374	21.5789
rs10108780	genus.CandidatusSoleaferrea.id.11350	21.5799
rs12485353	genus.RuminococcaceaeUCG013.id.11370	21.5819
rs59104037	genus.ErysipelotrichaceaeUCG003.id.11384	21.5838
rs62501473	genus.Sutterella.id.2896	21.5846
rs1948423	genus..Clostridiuminnocuumgroup.id.14397	21.5855
rs74420793	order.Bacillales.id.1674	21.5856
rs79790072	class.Melainabacteria.id.1589	21.5883
rs2997412	genus.Ruminococcus2.id.11374	21.5915
rs34739816	class.Coriobacteriia.id.809	21.5917
rs34739816	family.Coriobacteriaceae.id.811	21.5917
rs34739816	order.Coriobacteriales.id.810	21.5917
rs830149	genus.CandidatusSoleaferrea.id.11350	21.5979
rs789029	genus.Lachnoclostridium.id.11308	21.6005
rs1569853	genus.Oxalobacter.id.2978	21.607
rs8039785	genus.Parasutterella.id.2892	21.6113
rs7935794	genus.unknowngenus.id.826	21.6127
rs72836424	genus..Eubacteriumruminantiumgroup.id.11340	21.6178
rs62395635	order.Burkholderiales.id.2874	21.6183
rs62395635	class.Betaproteobacteria.id.2867	21.62
rs11030569	genus.Peptococcus.id.2037	21.6263
rs2998141	genus.RikenellaceaeRC9gutgroup.id.11191	21.631
rs4383094	family.unknownfamily.id.1000006161	21.6372
rs4383094	genus.unknowngenus.id.1000006162	21.6372
rs4383094	order.NB1n.id.3953	21.6372
rs3008582	genus.Paraprevotella.id.962	21.6373
rs10248854	genus..Eubacteriumrectalegroup.id.14374	21.6382
rs10448310	genus.Streptococcus.id.1853	21.6433
rs949971	genus..Eubacteriumhalliigroup.id.11338	21.6436
rs76982728	family.Peptostreptococcaceae.id.2042	21.6477
rs8053158	genus.Ruminiclostridium5.id.11355	21.6487
rs35055552	genus.Parasutterella.id.2892	21.649
rs17708276	genus.Streptococcus.id.1853	21.6491
rs10803434	class.Alphaproteobacteria.id.2379	21.6499
rs62348779	genus..Eubacteriumbrachygroup.id.11296	21.6543
rs1918540	genus.Streptococcus.id.1853	21.6563
rs6469506	class.Gammaproteobacteria.id.3303	21.6578
rs7232121	genus.Prevotella9.id.11183	21.6583
rs4506934	class.Deltaproteobacteria.id.3087	21.6627
rs9586501	family.Prevotellaceae.id.960	21.6634
rs12899991	class.Actinobacteria.id.419	21.6649
rs11110282	class.Bacilli.id.1673	21.6661
rs1901739	genus.Allisonella.id.2174	21.6679
rs12002250	genus.Oxalobacter.id.2978	21.6693
rs3900776	genus.Anaerostipes.id.1991	21.6719
rs56105232	genus.RuminococcaceaeUCG014.id.11371	21.6736
rs3124783	genus..Ruminococcusgnavusgroup.id.14376	21.675
rs72671304	family.unknownfamily.id.1000006161	21.6787
rs72671304	genus.unknowngenus.id.1000006162	21.6787
rs72671304	order.NB1n.id.3953	21.6787
rs2863363	genus.Marvinbryantia.id.2005	21.6844
rs16960159	genus..Eubacteriumrectalegroup.id.14374	21.6857
rs12463378	genus.RuminococcaceaeUCG002.id.11360	21.6912
rs4242783	family.Verrucomicrobiaceae.id.4036	21.6955
rs11770843	class.Lentisphaeria.id.2250	21.6974
rs11770843	order.Victivallales.id.2254	21.6974
rs11108500	genus.Oxalobacter.id.2978	21.6979
rs74474130	family.Rikenellaceae.id.967	21.6981
rs75208022	class.Methanobacteria.id.119	21.7038
rs75208022	family.Methanobacteriaceae.id.121	21.7038
rs75208022	order.Methanobacteriales.id.120	21.7038
rs1576241	genus.Coprococcus1.id.11301	21.7056
rs75430375	family.Peptococcaceae.id.2024	21.7065
rs394449	genus.RuminococcaceaeUCG005.id.11363	21.7072
rs2853179	genus.Desulfovibrio.id.3173	21.7128
rs340991	genus.Erysipelatoclostridium.id.11381	21.714
rs6831034	family.BacteroidalesS24.7group.id.11173	21.7182
rs6831034	genus.unknowngenus.id.1000005479	21.7182
rs3828477	genus.Coprobacter.id.949	21.7217
rs76973485	genus.RuminococcaceaeUCG013.id.11370	21.7271
rs62376424	genus.Veillonella.id.2198	21.7284
rs6854026	genus.Anaerostipes.id.1991	21.7294
rs9300744	genus.Roseburia.id.2012	21.7301
rs12040548	genus.Ruminiclostridium9.id.11357	21.7304
rs511258	genus.RuminococcaceaeUCG004.id.11362	21.7306
rs4822728	genus.Haemophilus.id.3698	21.7351
rs11246212	family.Oxalobacteraceae.id.2966	21.7369
rs62210023	family.Enterobacteriaceae.id.3469	21.739
rs62210023	order.Enterobacteriales.id.3468	21.739
rs13179700	order.Clostridiales.id.1863	21.744
rs1999224	genus..Eubacteriumxylanophilumgroup.id.14375	21.7457
rs622418	genus.Erysipelatoclostridium.id.11381	21.7518
rs62029761	genus.FamilyXIIIAD3011group.id.11293	21.757
rs116979587	genus.FamilyXIIIUCG001.id.11294	21.7608
rs6793291	genus.Bilophila.id.3170	21.7611
rs1926302	genus.Holdemanella.id.11393	21.7622
rs72680320	genus.Coprococcus2.id.11302	21.7623
rs6092684	family.Pasteurellaceae.id.3689	21.7643
rs6092684	order.Pasteurellales.id.3688	21.7643
rs11876297	genus..Eubacteriumfissicatenagroup.id.14373	21.7662
rs2023437	family.Bacteroidaceae.id.917	21.7771
rs2023437	genus.Bacteroides.id.918	21.7771
rs4242783	class.Verrucomicrobiae.id.4029	21.7777
rs4242783	order.Verrucomicrobiales.id.4030	21.7777
rs2729556	genus.RuminococcaceaeUCG011.id.11368	21.7808
rs3733511	family.FamilyXI.id.1936	21.7816
rs16894137	genus.Slackia.id.825	21.7837
rs61915992	genus.Lachnoclostridium.id.11308	21.7879
rs876734	genus..Eubacteriumventriosumgroup.id.11341	21.7898
rs113127095	genus.Escherichia.Shigella.id.3504	21.7938
rs4462860	genus.Eisenbergiella.id.11304	21.7969
rs10781340	genus.Haemophilus.id.3698	21.7983
rs739151	family.unknownfamily.id.1000005471	21.7993
rs739151	genus.unknowngenus.id.1000005472	21.7993
rs739151	order.MollicutesRF9.id.11579	21.7993
rs6918730	genus.Peptococcus.id.2037	21.8015
rs10464997	genus.Oxalobacter.id.2978	21.8051
rs2817172	genus.Clostridiumsensustricto1.id.1873	21.8065
rs4076415	genus..Eubacteriumcoprostanoligenesgroup.id.11375	21.8129
rs116270582	genus.Roseburia.id.2012	21.8182
rs4506202	genus.Oscillibacter.id.2063	21.8201
rs9534068	genus.unknowngenus.id.959	21.8229
rs55672356	genus.Coprobacter.id.949	21.8232
rs73074665	class.Melainabacteria.id.1589	21.8252
rs13179700	class.Clostridia.id.1859	21.8279
rs6092149	genus.Lactobacillus.id.1837	21.8292
rs1397793	phylum.Actinobacteria.id.400	21.8294
rs11613919	genus.RuminococcaceaeUCG003.id.11361	21.8303
rs112205261	genus.Eggerthella.id.819	21.8305
rs2058609	genus.RuminococcaceaeUCG009.id.11366	21.8311
rs3303	genus.Fusicatenibacter.id.11305	21.8361
rs4685827	family.Prevotellaceae.id.960	21.8366
rs199035	genus.Barnesiella.id.944	21.8388
rs1520207	family.Peptostreptococcaceae.id.2042	21.839
rs60254196	genus..Eubacteriumhalliigroup.id.11338	21.8415
rs11649454	genus.Turicibacter.id.2162	21.8434
rs7915461	genus.Actinomyces.id.423	21.8462
rs62575403	phylum.Bacteroidetes.id.905	21.8495
rs62167033	genus..Ruminococcusgnavusgroup.id.14376	21.8522
rs7170984	genus.Intestinimonas.id.2062	21.8539
rs62403464	genus.ErysipelotrichaceaeUCG003.id.11384	21.8546
rs1508033	genus.Eisenbergiella.id.11304	21.8553
rs4686798	genus.Lachnospira.id.2004	21.8576
rs10931481	genus..Ruminococcusgauvreauiigroup.id.11342	21.8582
rs11630875	order.Rhodospirillales.id.2667	21.8598
rs2103510	genus.Collinsella.id.815	21.8602
rs73975615	class.Bacteroidia.id.912	21.8609
rs73975615	order.Bacteroidales.id.913	21.8609
rs16851319	class.Deltaproteobacteria.id.3087	21.871
rs7077363	family.Victivallaceae.id.2255	21.8756
rs112159068	family.Alcaligenaceae.id.2875	21.8768
rs495004	family.Bacteroidaceae.id.917	21.8787
rs495004	genus.Bacteroides.id.918	21.8787
rs697771	family.FamilyXI.id.1936	21.8808
rs16910295	genus.Roseburia.id.2012	21.884
rs12419854	genus.Ruminiclostridium9.id.11357	21.8873
rs74540770	genus.Phascolarctobacterium.id.2168	21.8905
rs118030283	genus.Intestinibacter.id.11345	21.8907
rs10233278	order.Bacillales.id.1674	21.8918
rs73975615	phylum.Bacteroidetes.id.905	21.892
rs2396460	genus.Anaerostipes.id.1991	21.8941
rs10917203	genus..Eubacteriumxylanophilumgroup.id.14375	21.8949
rs6474512	genus.Erysipelatoclostridium.id.11381	21.8958
rs73044693	genus.LachnospiraceaeNK4A136group.id.11319	21.8965
rs4904512	genus.Tyzzerella3.id.11335	21.8972
rs72887800	genus.Senegalimassilia.id.11160	21.9008
rs34583783	order.Actinomycetales.id.420	21.9027
rs9725395	genus.DefluviitaleaceaeUCG011.id.11287	21.9055
rs609430	genus.Howardella.id.2000	21.9065
rs9507307	family.Bacteroidaceae.id.917	21.91
rs9507307	genus.Bacteroides.id.918	21.91
rs56791201	genus.Lachnospira.id.2004	21.9141
rs12127733	genus.LachnospiraceaeNC2004group.id.11316	21.9146
rs6875357	genus.ErysipelotrichaceaeUCG003.id.11384	21.9175
rs11591293	family.Rhodospirillaceae.id.2717	21.9182
rs424715	genus.Enterorhabdus.id.820	21.9192
rs8063430	genus.Fusicatenibacter.id.11305	21.9211
rs34583783	family.Actinomycetaceae.id.421	21.9242
rs12673420	genus.LachnospiraceaeUCG004.id.11324	21.9274
rs7555878	genus.RuminococcaceaeUCG005.id.11363	21.928
rs7514702	family.FamilyXIII.id.1957	21.9281
rs12649930	genus.Oscillibacter.id.2063	21.93
rs72761829	genus.LachnospiraceaeUCG010.id.11330	21.9306
rs57872228	order.Lactobacillales.id.1800	21.9306
rs57091572	genus.LachnospiraceaeUCG008.id.11328	21.9309
rs430270	genus.Prevotella7.id.11182	21.9312
rs6121460	genus.Ruminiclostridium5.id.11355	21.9314
rs2759329	genus.Olsenella.id.822	21.9353
rs2731794	genus.Intestinimonas.id.2062	21.9379
rs6445926	genus.Victivallis.id.2256	21.942
rs4506934	family.Desulfovibrionaceae.id.3169	21.9424
rs7583465	genus.Ruminococcus1.id.11373	21.9495
rs9729514	genus.RuminococcaceaeUCG011.id.11368	21.9504
rs150600492	family.Peptococcaceae.id.2024	21.9521
rs6958419	genus.RuminococcaceaeUCG010.id.11367	21.955
rs4669806	genus.Anaerotruncus.id.2054	21.9589
rs12458218	genus.RuminococcaceaeUCG005.id.11363	21.9609
rs79016051	genus.RuminococcaceaeUCG002.id.11360	21.9612
rs8047955	phylum.Actinobacteria.id.400	21.9619
rs9725395	family.Defluviitaleaceae.id.1924	21.9636
rs143662916	genus.Coprobacter.id.949	21.971
rs116500994	genus.Holdemania.id.2157	21.9757
rs4793307	genus.Dorea.id.1997	21.9762
rs2265670	genus.RuminococcaceaeUCG002.id.11360	21.9805
rs1969793	genus.unknowngenus.id.959	21.9821
rs1032598	genus.unknowngenus.id.2041	21.9822
rs3756315	genus.LachnospiraceaeNC2004group.id.11316	21.9836
rs672217	genus.Howardella.id.2000	21.9837
rs35506912	genus.RuminococcaceaeUCG010.id.11367	21.9909
rs10490280	genus.RuminococcaceaeUCG003.id.11361	21.9912
rs2191834	family.ClostridialesvadinBB60group.id.11286	21.9935
rs2191834	genus.unknowngenus.id.1000000073	21.9935
rs482905	family.FamilyXIII.id.1957	22.0008
rs11730038	order.Lactobacillales.id.1800	22.0029
rs1882878	genus.Veillonella.id.2198	22.0049
rs6930661	genus.Roseburia.id.2012	22.0052
rs9403580	genus.LachnospiraceaeUCG001.id.11321	22.006
rs11720390	genus.Streptococcus.id.1853	22.0076
rs35166120	genus.RuminococcaceaeUCG005.id.11363	22.0082
rs265534	genus..Eubacteriumeligensgroup.id.14372	22.0212
rs11755180	family.Lachnospiraceae.id.1987	22.0221
rs117452796	family.Peptococcaceae.id.2024	22.0222
rs3017103	genus.Enterorhabdus.id.820	22.0222
rs59987323	family.Peptostreptococcaceae.id.2042	22.0262
rs74622183	genus.Butyrivibrio.id.1993	22.0272
rs112040820	family.Lachnospiraceae.id.1987	22.0298
rs10941294	genus.RuminococcaceaeUCG014.id.11371	22.0322
rs4814689	genus.RuminococcaceaeNK4A214group.id.11358	22.0329
rs7975768	phylum.Firmicutes.id.1672	22.0332
rs28584818	genus..Eubacteriumhalliigroup.id.11338	22.0372
rs34928225	phylum.Euryarchaeota.id.55	22.038
rs1154904	genus.Escherichia.Shigella.id.3504	22.0395
rs62532512	family.Rikenellaceae.id.967	22.042
rs10093861	genus.LachnospiraceaeFCS020group.id.11314	22.0445
rs17105491	genus.Anaerofilum.id.2053	22.0466
rs115043014	genus.Blautia.id.1992	22.0475
rs894996	genus.Methanobrevibacter.id.123	22.0509
rs11160353	genus.Desulfovibrio.id.3173	22.0543
rs13409132	family.ClostridialesvadinBB60group.id.11286	22.0575
rs13409132	genus.unknowngenus.id.1000000073	22.0575
rs2314810	phylum.Cyanobacteria.id.1500	22.0602
rs17096874	genus.Anaerofilum.id.2053	22.062
rs17114848	class.Lentisphaeria.id.2250	22.0636
rs17114848	order.Victivallales.id.2254	22.0636
rs59068084	genus.ErysipelotrichaceaeUCG003.id.11384	22.0651
rs77658038	phylum.Euryarchaeota.id.55	22.0658
rs35344081	family.Streptococcaceae.id.1850	22.0688
rs75088940	genus.RuminococcaceaeUCG013.id.11370	22.0694
rs76531781	phylum.Cyanobacteria.id.1500	22.0728
rs34561138	genus..Eubacteriumoxidoreducensgroup.id.11339	22.076
rs2795528	genus.Clostridiumsensustricto1.id.1873	22.078
rs13394391	genus.Coprococcus3.id.11303	22.0864
rs11110282	order.Lactobacillales.id.1800	22.0875
rs12668619	family.Veillonellaceae.id.2172	22.0902
rs61841040	genus..Eubacteriumnodatumgroup.id.11297	22.0944
rs114244418	genus.RuminococcaceaeNK4A214group.id.11358	22.0989
rs2057922	genus.Barnesiella.id.944	22.1117
rs9608249	genus.Prevotella7.id.11182	22.1176
rs6797051	family.FamilyXIII.id.1957	22.1188
rs2613606	class.Betaproteobacteria.id.2867	22.12
rs2820282	genus.RuminococcaceaeUCG010.id.11367	22.1235
rs113753996	genus.Ruminiclostridium5.id.11355	22.1259
rs75819860	family.Peptostreptococcaceae.id.2042	22.1296
rs8005030	genus.Anaerotruncus.id.2054	22.1297
rs12636310	genus.RuminococcaceaeUCG011.id.11368	22.1339
rs12189346	genus.RuminococcaceaeUCG013.id.11370	22.1347
rs6923842	family.Acidaminococcaceae.id.2166	22.1364
rs114889439	family.Veillonellaceae.id.2172	22.1462
rs2322265	genus.LachnospiraceaeFCS020group.id.11314	22.1463
rs12566247	genus.Intestinimonas.id.2062	22.1498
rs289410	genus..Ruminococcusgauvreauiigroup.id.11342	22.1645
rs112617308	genus..Eubacteriumbrachygroup.id.11296	22.1662
rs4452755	genus.RuminococcaceaeUCG003.id.11361	22.1694
rs2025938	genus.Fusicatenibacter.id.11305	22.1695
rs213863	genus.Coprobacter.id.949	22.1853
rs10262702	genus.Intestinimonas.id.2062	22.1857
rs17619981	family.Bacteroidaceae.id.917	22.1913
rs17619981	genus.Bacteroides.id.918	22.1913
rs74603314	family.unknownfamily.id.1000005471	22.1958
rs74603314	genus.unknowngenus.id.1000005472	22.1958
rs74603314	order.MollicutesRF9.id.11579	22.1958
rs7832116	genus.LachnospiraceaeNK4A136group.id.11319	22.1961
rs6742198	genus.Allisonella.id.2174	22.1963
rs118104867	family.ClostridialesvadinBB60group.id.11286	22.1966
rs118104867	genus.unknowngenus.id.1000000073	22.1966
rs45598138	phylum.Verrucomicrobia.id.3982	22.1975
rs1272208	genus.Anaerotruncus.id.2054	22.1988
rs13291169	phylum.Bacteroidetes.id.905	22.1998
rs12346653	genus.LachnospiraceaeUCG010.id.11330	22.2019
rs66494181	genus.unknowngenus.id.826	22.2051
rs17791387	order.Desulfovibrionales.id.3156	22.2068
rs7499539	genus.Sutterella.id.2896	22.215
rs267959	family.unknownfamily.id.1000006161	22.2221
[truncated: 818 more rows]

## Sheet: Table S4
SNP	Effect allele	Other allele	palindromic	ambiguous	MR keep
rs1000888	C	G	TRUE	TRUE	FALSE
rs10028567	C	T	FALSE	FALSE	TRUE
rs1002941	G	A	FALSE	FALSE	TRUE
rs10084203	A	G	FALSE	FALSE	TRUE
rs10098492	T	C	FALSE	FALSE	TRUE
rs10123122	G	C	TRUE	TRUE	FALSE
rs10131942	C	G	TRUE	TRUE	FALSE
rs10138457	T	C	FALSE	FALSE	TRUE
rs10164067	T	G	FALSE	FALSE	TRUE
rs10167839	A	G	FALSE	FALSE	TRUE
rs1020520	T	G	FALSE	FALSE	TRUE
rs10231386	G	C	TRUE	TRUE	FALSE
rs10233278	T	C	FALSE	FALSE	TRUE
rs10248854	C	A	FALSE	FALSE	TRUE
rs10274562	C	T	FALSE	FALSE	TRUE
rs1032598	G	A	FALSE	FALSE	TRUE
rs1035406	G	A	FALSE	FALSE	TRUE
rs10410917	T	C	FALSE	FALSE	TRUE
rs10417872	T	G	FALSE	FALSE	TRUE
rs10439674	A	G	FALSE	FALSE	TRUE
rs1044939	C	T	FALSE	FALSE	TRUE
rs10496759	G	C	TRUE	TRUE	FALSE
rs10497836	C	T	FALSE	FALSE	TRUE
rs10506058	A	G	FALSE	FALSE	TRUE
rs10512344	C	G	TRUE	TRUE	FALSE
rs10517600	T	G	FALSE	FALSE	TRUE
rs10738747	G	A	FALSE	FALSE	TRUE
rs10759623	C	T	FALSE	FALSE	TRUE
rs10762312	G	A	FALSE	FALSE	TRUE
rs10787984	G	C	TRUE	TRUE	FALSE
rs10797540	A	G	FALSE	FALSE	TRUE
rs10798999	C	T	FALSE	FALSE	TRUE
rs10801803	G	A	FALSE	FALSE	TRUE
rs10805326	G	A	FALSE	FALSE	TRUE
rs10815577	C	G	TRUE	TRUE	FALSE
rs10831953	G	A	FALSE	FALSE	TRUE
rs10842464	T	C	FALSE	FALSE	TRUE
rs10857328	T	A	TRUE	TRUE	FALSE
rs10873449	T	C	FALSE	FALSE	TRUE
rs10875374	C	T	FALSE	FALSE	TRUE
rs10885477	T	C	FALSE	FALSE	TRUE
rs10892089	C	G	TRUE	TRUE	FALSE
rs10898797	C	T	FALSE	FALSE	TRUE
rs10904297	A	G	FALSE	FALSE	TRUE
rs10904722	C	T	FALSE	FALSE	TRUE
rs10916131	C	T	FALSE	FALSE	TRUE
rs10923018	G	A	FALSE	FALSE	TRUE
rs10938938	G	A	FALSE	FALSE	TRUE
rs10964441	G	A	FALSE	FALSE	TRUE
rs10965428	C	A	FALSE	FALSE	TRUE
rs10976229	T	G	FALSE	FALSE	TRUE
rs11001941	G	A	FALSE	FALSE	TRUE
rs11018566	A	G	FALSE	FALSE	TRUE
rs11027642	C	T	FALSE	FALSE	TRUE
rs11034576	A	G	FALSE	FALSE	TRUE
rs11069458	T	C	FALSE	FALSE	TRUE
rs1107244	G	A	FALSE	FALSE	TRUE
rs11080344	C	T	FALSE	FALSE	TRUE
rs11110281	T	C	FALSE	FALSE	TRUE
rs11110282	A	G	FALSE	FALSE	TRUE
rs11126162	T	C	FALSE	FALSE	TRUE
rs11135366	C	G	TRUE	TRUE	FALSE
rs11139361	T	C	FALSE	FALSE	TRUE
rs11140959	A	G	FALSE	FALSE	TRUE
rs11149971	C	T	FALSE	FALSE	TRUE
rs11150282	T	C	FALSE	FALSE	TRUE
rs11153159	G	C	TRUE	TRUE	FALSE
rs11155559	T	C	FALSE	FALSE	TRUE
rs11160353	T	A	TRUE	TRUE	FALSE
rs11166701	G	A	FALSE	FALSE	TRUE
rs11181912	G	A	FALSE	FALSE	TRUE
rs111845179	T	C	FALSE	FALSE	TRUE
rs112102233	A	G	FALSE	FALSE	TRUE
rs112135816	T	G	FALSE	FALSE	TRUE
rs112205261	T	C	FALSE	FALSE	TRUE
rs11228830	A	G	FALSE	FALSE	TRUE
rs112381107	C	T	FALSE	FALSE	TRUE
rs11250875	T	C	FALSE	FALSE	TRUE
rs11251024	G	A	FALSE	FALSE	TRUE
rs112617308	T	C	FALSE	FALSE	TRUE
rs112893842	T	C	FALSE	FALSE	TRUE
rs113054641	G	A	FALSE	FALSE	TRUE
rs113147300	A	G	FALSE	FALSE	TRUE
rs113271346	C	T	FALSE	FALSE	TRUE
rs113379006	T	C	FALSE	FALSE	TRUE
rs113753996	T	C	FALSE	FALSE	TRUE
rs113859143	G	C	TRUE	TRUE	FALSE
rs113884518	T	C	FALSE	FALSE	TRUE
rs114244418	C	G	TRUE	TRUE	FALSE
rs114279581	A	G	FALSE	FALSE	TRUE
rs1153990	A	G	FALSE	FALSE	TRUE
rs115414803	A	C	FALSE	FALSE	TRUE
rs1154904	A	G	FALSE	FALSE	TRUE
rs1158100	A	G	FALSE	FALSE	TRUE
rs11586026	A	T	TRUE	TRUE	FALSE
rs11591622	T	G	FALSE	FALSE	TRUE
rs11606187	A	G	FALSE	FALSE	TRUE
rs11617697	A	G	FALSE	FALSE	TRUE
rs11620597	T	C	FALSE	FALSE	TRUE
rs116261629	G	C	TRUE	TRUE	FALSE
rs11642826	G	C	TRUE	TRUE	FALSE
rs11649454	G	C	TRUE	TRUE	FALSE
rs116847295	C	T	FALSE	FALSE	TRUE
rs117001700	T	C	FALSE	FALSE	TRUE
rs117020988	C	T	FALSE	FALSE	TRUE
rs117107102	A	G	FALSE	FALSE	TRUE
rs11715072	G	A	FALSE	FALSE	TRUE
rs117151453	G	C	TRUE	TRUE	FALSE
rs11715853	G	A	FALSE	FALSE	TRUE
rs11736617	G	A	FALSE	FALSE	TRUE
rs117748144	T	C	FALSE	FALSE	TRUE
rs11783695	G	T	FALSE	FALSE	TRUE
rs11809762	G	A	FALSE	FALSE	TRUE
rs118170811	A	G	FALSE	FALSE	TRUE
rs11841382	G	T	FALSE	FALSE	TRUE
rs118526	C	A	FALSE	FALSE	TRUE
rs11890098	A	G	FALSE	FALSE	TRUE
rs11938607	T	C	FALSE	FALSE	TRUE
rs11965579	G	C	TRUE	TRUE	FALSE
rs11979110	T	C	FALSE	FALSE	TRUE
rs11994308	C	T	FALSE	FALSE	TRUE
rs12030302	A	G	FALSE	FALSE	TRUE
rs12040548	G	T	FALSE	FALSE	TRUE
rs12072562	T	C	FALSE	FALSE	TRUE
rs12079579	A	G	FALSE	FALSE	TRUE
rs12118202	T	C	FALSE	FALSE	TRUE
rs12125734	G	T	FALSE	FALSE	TRUE
rs12186080	G	A	FALSE	FALSE	TRUE
rs12186441	G	A	FALSE	FALSE	TRUE
rs12206468	G	A	FALSE	FALSE	TRUE
rs12208226	C	A	FALSE	FALSE	TRUE
rs12226153	A	G	FALSE	FALSE	TRUE
rs12251396	A	G	FALSE	FALSE	TRUE
rs12257723	A	C	FALSE	FALSE	TRUE
rs12377846	C	A	FALSE	FALSE	TRUE
rs12380890	A	G	FALSE	FALSE	TRUE
rs12415649	G	C	TRUE	TRUE	FALSE
rs12417956	C	G	TRUE	TRUE	FALSE
rs12419854	T	A	TRUE	TRUE	FALSE
rs12440440	A	G	FALSE	FALSE	TRUE
rs12458218	T	C	FALSE	FALSE	TRUE
rs12458763	A	C	FALSE	FALSE	TRUE
rs12467198	C	T	FALSE	FALSE	TRUE
rs12485353	G	A	FALSE	FALSE	TRUE
rs12490337	C	G	TRUE	TRUE	FALSE
rs12512971	A	C	FALSE	FALSE	TRUE
rs12528285	C	T	FALSE	FALSE	TRUE
rs12537781	T	C	FALSE	FALSE	TRUE
rs12603364	T	C	FALSE	FALSE	TRUE
rs12621813	G	A	FALSE	FALSE	TRUE
rs12634544	T	C	FALSE	FALSE	TRUE
rs12636310	G	A	FALSE	FALSE	TRUE
rs1264476	T	G	FALSE	FALSE	TRUE
rs12649930	T	G	FALSE	FALSE	TRUE
rs12657403	A	G	FALSE	FALSE	TRUE
rs12668619	A	G	FALSE	FALSE	TRUE
rs12710729	C	A	FALSE	FALSE	TRUE
rs12724320	C	T	FALSE	FALSE	TRUE
rs12747809	G	A	FALSE	FALSE	TRUE
rs12812672	T	C	FALSE	FALSE	TRUE
rs12863463	G	A	FALSE	FALSE	TRUE
rs12876183	T	A	TRUE	TRUE	FALSE
rs12886051	G	C	TRUE	TRUE	FALSE
rs12909713	C	T	FALSE	FALSE	TRUE
rs12911842	A	T	TRUE	TRUE	FALSE
rs12925026	T	C	FALSE	FALSE	TRUE
rs12986312	T	G	FALSE	FALSE	TRUE
rs13005175	A	G	FALSE	FALSE	TRUE
rs13024781	T	C	FALSE	FALSE	TRUE
rs13025464	T	C	FALSE	FALSE	TRUE
rs13033315	T	A	TRUE	TRUE	FALSE
rs13066142	G	A	FALSE	FALSE	TRUE
rs13082419	C	T	FALSE	FALSE	TRUE
rs13100746	C	T	FALSE	FALSE	TRUE
rs13173038	A	G	FALSE	FALSE	TRUE
rs13188803	T	A	TRUE	TRUE	FALSE
rs13231526	C	A	FALSE	FALSE	TRUE
rs13249325	T	G	FALSE	FALSE	TRUE
rs13258851	A	G	FALSE	FALSE	TRUE
rs1334944	T	C	FALSE	FALSE	TRUE
rs13376554	A	T	TRUE	TRUE	FALSE
rs13383270	G	C	TRUE	TRUE	FALSE
rs13394391	C	T	FALSE	FALSE	TRUE
rs13409132	A	G	FALSE	FALSE	TRUE
rs13412653	A	C	FALSE	FALSE	TRUE
rs13421739	C	G	TRUE	TRUE	FALSE
rs1363769	T	C	FALSE	FALSE	TRUE
rs140912403	C	T	FALSE	FALSE	TRUE
rs143662916	C	T	FALSE	FALSE	TRUE
rs146660815	T	C	FALSE	FALSE	TRUE
rs147968	C	T	FALSE	FALSE	TRUE
rs1484873	A	G	FALSE	FALSE	TRUE
rs149302	T	C	FALSE	FALSE	TRUE
rs150600492	A	C	FALSE	FALSE	TRUE
rs15256	C	T	FALSE	FALSE	TRUE
rs1553971	T	G	FALSE	FALSE	TRUE
rs1563175	A	C	FALSE	FALSE	TRUE
rs1569853	T	C	FALSE	FALSE	TRUE
rs1571225	C	T	FALSE	FALSE	TRUE
rs166849	G	A	FALSE	FALSE	TRUE
rs16823675	C	T	FALSE	FALSE	TRUE
rs16840310	A	G	FALSE	FALSE	TRUE
rs16843578	C	T	FALSE	FALSE	TRUE
rs16851659	G	C	TRUE	TRUE	FALSE
rs16863365	A	G	FALSE	FALSE	TRUE
rs16866406	A	G	FALSE	FALSE	TRUE
rs16891896	G	A	FALSE	FALSE	TRUE
rs16894137	C	T	FALSE	FALSE	TRUE
rs16918863	A	C	FALSE	FALSE	TRUE
rs16938435	T	C	FALSE	FALSE	TRUE
rs16940167	C	T	FALSE	FALSE	TRUE
rs16959793	A	C	FALSE	FALSE	TRUE
rs16960159	C	G	TRUE	TRUE	FALSE
rs16962433	A	T	TRUE	TRUE	FALSE
rs16966465	G	C	TRUE	TRUE	FALSE
rs16970009	A	G	FALSE	FALSE	TRUE
rs17012738	T	G	FALSE	FALSE	TRUE
rs17043785	T	C	FALSE	FALSE	TRUE
rs17051335	C	T	FALSE	FALSE	TRUE
rs17061716	G	C	TRUE	TRUE	FALSE
rs17065783	A	G	FALSE	FALSE	TRUE
rs17067076	G	A	FALSE	FALSE	TRUE
rs17067892	C	T	FALSE	FALSE	TRUE
rs17074066	T	C	FALSE	FALSE	TRUE
rs17096874	C	T	FALSE	FALSE	TRUE
rs17105491	G	C	TRUE	TRUE	FALSE
rs17109926	A	G	FALSE	FALSE	TRUE
rs17163238	G	A	FALSE	FALSE	TRUE
rs17582787	A	G	FALSE	FALSE	TRUE
rs17586763	T	C	FALSE	FALSE	TRUE
rs1762123	C	T	FALSE	FALSE	TRUE
rs17706273	T	C	FALSE	FALSE	TRUE
rs17708276	A	G	FALSE	FALSE	TRUE
rs17785622	A	G	FALSE	FALSE	TRUE
rs1784446	G	A	FALSE	FALSE	TRUE
rs182318	G	A	FALSE	FALSE	TRUE
rs1842454	G	A	FALSE	FALSE	TRUE
rs186073	T	C	FALSE	FALSE	TRUE
rs1871858	C	G	TRUE	TRUE	FALSE
rs1882878	A	G	FALSE	FALSE	TRUE
rs1899291	C	T	FALSE	FALSE	TRUE
rs1917709	A	T	TRUE	TRUE	FALSE
rs1923415	A	G	FALSE	FALSE	TRUE
rs1929743	T	C	FALSE	FALSE	TRUE
rs1939881	G	A	FALSE	FALSE	TRUE
rs1980561	A	G	FALSE	FALSE	TRUE
rs1990708	A	C	FALSE	FALSE	TRUE
rs1997204	T	C	FALSE	FALSE	TRUE
rs1999224	G	T	FALSE	FALSE	TRUE
rs2014785	T	C	FALSE	FALSE	TRUE
rs2039204	T	A	TRUE	TRUE	FALSE
rs2050185	G	A	FALSE	FALSE	TRUE
rs2050911	G	A	FALSE	FALSE	TRUE
rs2057922	G	C	TRUE	TRUE	FALSE
rs2058609	A	G	FALSE	FALSE	TRUE
rs2074723	T	C	FALSE	FALSE	TRUE
rs2081023	A	G	FALSE	FALSE	TRUE
rs2090816	A	C	FALSE	FALSE	TRUE
rs209813	G	A	FALSE	FALSE	TRUE
rs2103510	G	A	FALSE	FALSE	TRUE
rs2105937	A	G	FALSE	FALSE	TRUE
rs2113833	T	C	FALSE	FALSE	TRUE
rs2114677	C	T	FALSE	FALSE	TRUE
rs2116427	A	G	FALSE	FALSE	TRUE
rs212393	G	A	FALSE	FALSE	TRUE
rs2136103	T	C	FALSE	FALSE	TRUE
rs2154047	C	A	FALSE	FALSE	TRUE
rs2156611	T	C	FALSE	FALSE	TRUE
rs2159863	A	G	FALSE	FALSE	TRUE
rs2166943	A	C	FALSE	FALSE	TRUE
rs2175069	A	G	FALSE	FALSE	TRUE
rs2191834	G	T	FALSE	FALSE	TRUE
rs2192926	A	G	FALSE	FALSE	TRUE
rs2193878	T	A	TRUE	TRUE	FALSE
rs2200429	A	G	FALSE	FALSE	TRUE
rs2223081	G	A	FALSE	FALSE	TRUE
rs2234691	T	C	FALSE	FALSE	TRUE
rs2248146	T	C	FALSE	FALSE	TRUE
rs2273429	A	G	FALSE	FALSE	TRUE
rs2290844	C	T	FALSE	FALSE	TRUE
rs2300774	G	A	FALSE	FALSE	TRUE
rs2336448	T	C	FALSE	FALSE	TRUE
rs2366421	T	A	TRUE	TRUE	FALSE
rs2368224	T	G	FALSE	FALSE	TRUE
rs2371572	A	C	FALSE	FALSE	TRUE
rs2428166	G	A	FALSE	FALSE	TRUE
rs2442778	G	A	FALSE	FALSE	TRUE
rs2444793	C	T	FALSE	FALSE	TRUE
rs2450745	A	C	FALSE	FALSE	TRUE
rs2464826	A	C	FALSE	FALSE	TRUE
rs2482038	C	A	FALSE	FALSE	TRUE
rs2482516	C	T	FALSE	FALSE	TRUE
rs249459	A	G	FALSE	FALSE	TRUE
rs2520509	A	G	FALSE	FALSE	TRUE
rs2546105	A	T	TRUE	TRUE	FALSE
rs2546432	T	C	FALSE	FALSE	TRUE
rs2548459	C	T	FALSE	FALSE	TRUE
rs2553290	A	T	TRUE	TRUE	FALSE
rs2561116	T	G	FALSE	FALSE	TRUE
rs2585520	G	T	FALSE	FALSE	TRUE
rs2644213	G	A	FALSE	FALSE	TRUE
rs2644627	C	G	TRUE	TRUE	FALSE
rs267959	A	G	FALSE	FALSE	TRUE
rs2683098	C	T	FALSE	FALSE	TRUE
rs2686790	T	C	FALSE	FALSE	TRUE
rs2706242	G	C	TRUE	TRUE	FALSE
rs2717140	C	T	FALSE	FALSE	TRUE
rs2730183	G	A	FALSE	FALSE	TRUE
rs2731834	C	G	TRUE	TRUE	FALSE
rs2759329	G	A	FALSE	FALSE	TRUE
rs2788271	T	G	FALSE	FALSE	TRUE
rs2791343	T	C	FALSE	FALSE	TRUE
rs2798105	A	G	FALSE	FALSE	TRUE
rs2801960	C	G	TRUE	TRUE	FALSE
rs2831909	T	C	FALSE	FALSE	TRUE
rs2834977	T	C	FALSE	FALSE	TRUE
rs2835874	T	C	FALSE	FALSE	TRUE
rs28417404	A	G	FALSE	FALSE	TRUE
rs28537087	G	A	FALSE	FALSE	TRUE
rs2863363	A	G	FALSE	FALSE	TRUE
rs28691777	C	T	FALSE	FALSE	TRUE
rs2872237	C	A	FALSE	FALSE	TRUE
rs2884897	A	G	FALSE	FALSE	TRUE
rs28889936	A	C	FALSE	FALSE	TRUE
rs2892880	G	A	FALSE	FALSE	TRUE
rs289410	G	A	FALSE	FALSE	TRUE
rs2900503	G	T	FALSE	FALSE	TRUE
rs290772	G	A	FALSE	FALSE	TRUE
rs2910921	T	C	FALSE	FALSE	TRUE
rs2913110	C	T	FALSE	FALSE	TRUE
rs2952251	A	G	FALSE	FALSE	TRUE
rs2973294	G	T	FALSE	FALSE	TRUE
rs3000856	T	A	TRUE	TRUE	FALSE
rs3010848	G	A	FALSE	FALSE	TRUE
rs3127230	C	T	FALSE	FALSE	TRUE
rs329182	T	C	FALSE	FALSE	TRUE
rs336138	G	T	FALSE	FALSE	TRUE
rs34066017	A	G	FALSE	FALSE	TRUE
rs34302036	A	G	FALSE	FALSE	TRUE
rs34583783	G	T	FALSE	FALSE	TRUE
rs34985298	G	A	FALSE	FALSE	TRUE
rs35035870	T	C	FALSE	FALSE	TRUE
rs35225860	A	G	FALSE	FALSE	TRUE
rs35233670	T	C	FALSE	FALSE	TRUE
rs35414597	T	A	TRUE	TRUE	FALSE
rs35940633	G	A	FALSE	FALSE	TRUE
rs35947731	C	T	FALSE	FALSE	TRUE
rs35961441	A	C	FALSE	FALSE	TRUE
rs36057338	G	T	FALSE	FALSE	TRUE
rs362417	G	C	TRUE	TRUE	FALSE
rs369444	C	G	TRUE	TRUE	FALSE
rs3730086	A	G	FALSE	FALSE	TRUE
rs3734633	G	A	FALSE	FALSE	TRUE
rs3752849	G	A	FALSE	FALSE	TRUE
rs3761728	T	G	FALSE	FALSE	TRUE
rs3801748	G	A	FALSE	FALSE	TRUE
rs3809430	T	C	FALSE	FALSE	TRUE
rs3821998	C	A	FALSE	FALSE	TRUE
rs3860225	A	G	FALSE	FALSE	TRUE
rs3862635	C	T	FALSE	FALSE	TRUE
rs3935584	C	T	FALSE	FALSE	TRUE
rs4073731	T	C	FALSE	FALSE	TRUE
rs4146051	A	G	FALSE	FALSE	TRUE
rs4247078	C	G	TRUE	TRUE	FALSE
rs4263802	G	A	FALSE	FALSE	TRUE
rs4264350	T	C	FALSE	FALSE	TRUE
rs4277593	G	A	FALSE	FALSE	TRUE
rs4278423	T	C	FALSE	FALSE	TRUE
rs4294381	T	C	FALSE	FALSE	TRUE
rs4327025	G	A	FALSE	FALSE	TRUE
rs4347804	A	G	FALSE	FALSE	TRUE
rs4378146	A	C	FALSE	FALSE	TRUE
rs439810	G	C	TRUE	TRUE	FALSE
rs4400279	A	G	FALSE	FALSE	TRUE
rs4429415	C	T	FALSE	FALSE	TRUE
rs4461038	A	G	FALSE	FALSE	TRUE
rs447950	A	G	FALSE	FALSE	TRUE
rs4492265	A	G	FALSE	FALSE	TRUE
rs4493272	T	C	FALSE	FALSE	TRUE
rs4506496	G	A	FALSE	FALSE	TRUE
rs45498998	G	A	FALSE	FALSE	TRUE
rs45598138	C	A	FALSE	FALSE	TRUE
rs4576377	A	C	FALSE	FALSE	TRUE
rs4644504	T	C	FALSE	FALSE	TRUE
rs4654122	C	G	TRUE	TRUE	FALSE
rs4669806	G	T	FALSE	FALSE	TRUE
rs4680035	A	G	FALSE	FALSE	TRUE
rs4685827	T	C	FALSE	FALSE	TRUE
rs4686798	T	C	FALSE	FALSE	TRUE
rs4692811	C	T	FALSE	FALSE	TRUE
rs4723021	T	C	FALSE	FALSE	TRUE
rs4738679	G	A	FALSE	FALSE	TRUE
rs4756632	G	T	FALSE	FALSE	TRUE
rs478972	T	C	FALSE	FALSE	TRUE
rs4798126	G	A	FALSE	FALSE	TRUE
rs4805124	C	G	TRUE	TRUE	FALSE
rs4810359	A	G	FALSE	FALSE	TRUE
rs4814689	C	T	FALSE	FALSE	TRUE
rs482905	G	T	FALSE	FALSE	TRUE
rs4849717	T	A	TRUE	TRUE	FALSE
rs488164	T	G	FALSE	FALSE	TRUE
rs4923324	G	A	FALSE	FALSE	TRUE
rs4955951	A	G	FALSE	FALSE	TRUE
rs4990837	A	G	FALSE	FALSE	TRUE
rs5011652	G	C	TRUE	TRUE	FALSE
rs515984	T	C	FALSE	FALSE	TRUE
rs540220	T	C	FALSE	FALSE	TRUE
rs55682560	C	T	FALSE	FALSE	TRUE
rs55744759	A	G	FALSE	FALSE	TRUE
rs55773148	G	A	FALSE	FALSE	TRUE
rs56310940	G	C	TRUE	TRUE	FALSE
rs56386628	C	T	FALSE	FALSE	TRUE
rs57079348	T	G	FALSE	FALSE	TRUE
rs57091572	A	G	FALSE	FALSE	TRUE
rs57646748	G	A	FALSE	FALSE	TRUE
rs5770862	T	C	FALSE	FALSE	TRUE
rs58405430	G	T	FALSE	FALSE	TRUE
rs584122	C	T	FALSE	FALSE	TRUE
rs58681734	A	G	FALSE	FALSE	TRUE
rs58850151	T	C	FALSE	FALSE	TRUE
rs59104037	A	G	FALSE	FALSE	TRUE
rs594561	C	T	FALSE	FALSE	TRUE
rs59805249	T	C	FALSE	FALSE	TRUE
rs59936925	A	T	TRUE	TRUE	FALSE
rs60081663	C	G	TRUE	TRUE	FALSE
rs602075	A	G	FALSE	FALSE	TRUE
rs6043847	T	C	FALSE	FALSE	TRUE
rs606117	A	G	FALSE	FALSE	TRUE
rs6064552	T	C	FALSE	FALSE	TRUE
rs609430	T	G	FALSE	FALSE	TRUE
rs60954665	T	G	FALSE	FALSE	TRUE
rs61060922	T	G	FALSE	FALSE	TRUE
rs6112314	A	C	FALSE	FALSE	TRUE
rs6116753	G	A	FALSE	FALSE	TRUE
rs61264131	A	C	FALSE	FALSE	TRUE
rs61267978	T	C	FALSE	FALSE	TRUE
rs61508842	T	C	FALSE	FALSE	TRUE
rs615997	T	C	FALSE	FALSE	TRUE
rs61771805	A	T	TRUE	TRUE	FALSE
rs61779207	G	A	FALSE	FALSE	TRUE
rs61806970	C	T	FALSE	FALSE	TRUE
rs61884471	G	A	FALSE	FALSE	TRUE
rs61898819	A	T	TRUE	TRUE	FALSE
rs62020470	A	G	FALSE	FALSE	TRUE
rs62028349	G	C	TRUE	TRUE	FALSE
rs62273907	A	G	FALSE	FALSE	TRUE
rs62403464	T	C	FALSE	FALSE	TRUE
rs62467127	C	T	FALSE	FALSE	TRUE
rs62478070	T	G	FALSE	FALSE	TRUE
rs62503162	A	G	FALSE	FALSE	TRUE
rs62531359	T	G	FALSE	FALSE	TRUE
rs62547233	A	G	FALSE	FALSE	TRUE
rs62570196	C	T	FALSE	FALSE	TRUE
rs62575403	C	T	FALSE	FALSE	TRUE
rs6427992	G	C	TRUE	TRUE	FALSE
rs6445851	G	A	FALSE	FALSE	TRUE
rs646327	G	A	FALSE	FALSE	TRUE
rs6489992	A	G	FALSE	FALSE	TRUE
rs6494306	A	G	FALSE	FALSE	TRUE
rs6494922	A	G	FALSE	FALSE	TRUE
rs6496870	T	C	FALSE	FALSE	TRUE
rs6514318	T	C	FALSE	FALSE	TRUE
rs6516833	A	G	FALSE	FALSE	TRUE
rs6545794	A	G	FALSE	FALSE	TRUE
rs6555306	T	C	FALSE	FALSE	TRUE
rs6563550	T	C	FALSE	FALSE	TRUE
rs6563952	G	C	TRUE	TRUE	FALSE
rs6589457	A	G	FALSE	FALSE	TRUE
rs6591893	G	A	FALSE	FALSE	TRUE
rs663262	T	C	FALSE	FALSE	TRUE
rs66473610	T	G	FALSE	FALSE	TRUE
rs6656451	C	T	FALSE	FALSE	TRUE
rs6657302	T	C	FALSE	FALSE	TRUE
rs66714985	A	C	FALSE	FALSE	TRUE
rs6674304	C	T	FALSE	FALSE	TRUE
rs66746423	C	T	FALSE	FALSE	TRUE
rs6676699	G	T	FALSE	FALSE	TRUE
rs6679026	T	C	FALSE	FALSE	TRUE
rs6681678	C	T	FALSE	FALSE	TRUE
rs6706173	A	C	FALSE	FALSE	TRUE
rs6707783	C	T	FALSE	FALSE	TRUE
rs6726833	C	A	FALSE	FALSE	TRUE
rs6759615	A	G	FALSE	FALSE	TRUE
rs6761463	G	C	TRUE	TRUE	FALSE
rs67794373	C	T	FALSE	FALSE	TRUE
rs6793778	C	T	FALSE	FALSE	TRUE
rs6797051	C	T	FALSE	FALSE	TRUE
rs68104925	T	C	FALSE	FALSE	TRUE
rs6814436	T	C	FALSE	FALSE	TRUE
rs682885	A	G	FALSE	FALSE	TRUE
rs685403	G	C	TRUE	TRUE	FALSE
rs6875357	C	T	FALSE	FALSE	TRUE
rs6899771	A	G	FALSE	FALSE	TRUE
rs6901560	C	G	TRUE	TRUE	FALSE
rs6909981	C	T	FALSE	FALSE	TRUE
rs6910935	A	G	FALSE	FALSE	TRUE
rs6923695	T	G	FALSE	FALSE	TRUE
rs6923842	T	C	FALSE	FALSE	TRUE
rs6934519	C	T	FALSE	FALSE	TRUE
rs6934739	A	G	FALSE	FALSE	TRUE
rs6953849	A	G	FALSE	FALSE	TRUE
rs6958419	C	T	FALSE	FALSE	TRUE
rs6969323	A	C	FALSE	FALSE	TRUE
rs6993398	G	A	FALSE	FALSE	TRUE
rs7000472	A	G	FALSE	FALSE	TRUE
rs7015093	G	A	FALSE	FALSE	TRUE
rs7033353	T	G	FALSE	FALSE	TRUE
rs7073658	T	G	FALSE	FALSE	TRUE
rs7098347	G	A	FALSE	FALSE	TRUE
rs7113155	G	C	TRUE	TRUE	FALSE
rs7120052	A	C	FALSE	FALSE	TRUE
rs7123615	C	G	TRUE	TRUE	FALSE
rs7129639	C	A	FALSE	FALSE	TRUE
rs712981	A	C	FALSE	FALSE	TRUE
rs7148504	G	T	FALSE	FALSE	TRUE
rs71545975	A	G	FALSE	FALSE	TRUE
rs7164160	A	T	TRUE	TRUE	FALSE
rs716604	A	G	FALSE	FALSE	TRUE
rs7174549	C	T	FALSE	FALSE	TRUE
rs7193624	C	T	FALSE	FALSE	TRUE
rs7211194	C	T	FALSE	FALSE	TRUE
rs7234058	T	C	FALSE	FALSE	TRUE
rs7237249	C	T	FALSE	FALSE	TRUE
rs7252711	A	G	FALSE	FALSE	TRUE
rs72640280	A	G	FALSE	FALSE	TRUE
rs72647048	T	C	FALSE	FALSE	TRUE
rs72647089	T	G	FALSE	FALSE	TRUE
rs72671304	T	C	FALSE	FALSE	TRUE
rs72684847	T	C	FALSE	FALSE	TRUE
rs72691585	C	A	FALSE	FALSE	TRUE
rs7269302	A	T	TRUE	TRUE	FALSE
rs72783037	C	A	FALSE	FALSE	TRUE
rs72809222	T	C	FALSE	FALSE	TRUE
rs72814525	A	G	FALSE	FALSE	TRUE
rs72829893	G	T	FALSE	FALSE	TRUE
rs72839198	C	G	TRUE	TRUE	FALSE
rs72846345	T	C	FALSE	FALSE	TRUE
rs72894957	G	A	FALSE	FALSE	TRUE
rs72982915	C	T	FALSE	FALSE	TRUE
rs7298818	C	T	FALSE	FALSE	TRUE
rs7302582	G	C	TRUE	TRUE	FALSE
rs73031725	T	C	FALSE	FALSE	TRUE
rs73031978	C	G	TRUE	TRUE	FALSE
rs73038677	T	A	TRUE	TRUE	FALSE
rs73074432	C	T	FALSE	FALSE	TRUE
rs73074665	A	T	TRUE	TRUE	FALSE
rs73103914	A	G	FALSE	FALSE	TRUE
rs7311004	T	C	FALSE	FALSE	TRUE
rs73128290	A	G	FALSE	FALSE	TRUE
rs73167075	T	C	FALSE	FALSE	TRUE
rs73176030	T	C	FALSE	FALSE	TRUE
rs73186226	G	A	FALSE	FALSE	TRUE
rs7322368	T	C	FALSE	FALSE	TRUE
rs7333521	T	C	FALSE	FALSE	TRUE
rs73341549	T	C	FALSE	FALSE	TRUE
rs7334707	T	G	FALSE	FALSE	TRUE
rs7341608	T	C	FALSE	FALSE	TRUE
rs73457410	A	G	FALSE	FALSE	TRUE
rs73512608	G	A	FALSE	FALSE	TRUE
rs7359994	T	C	FALSE	FALSE	TRUE
rs73729431	C	T	FALSE	FALSE	TRUE
rs73849225	T	C	FALSE	FALSE	TRUE
rs739151	C	G	TRUE	TRUE	FALSE
rs7400877	T	C	FALSE	FALSE	TRUE
rs74018587	C	T	FALSE	FALSE	TRUE
rs74037001	G	A	FALSE	FALSE	TRUE
rs74101919	T	C	FALSE	FALSE	TRUE
rs7412979	C	G	TRUE	TRUE	FALSE
rs74303178	T	C	FALSE	FALSE	TRUE
rs74420793	A	G	FALSE	FALSE	TRUE
rs74542928	T	C	FALSE	FALSE	TRUE
rs74599091	A	G	FALSE	FALSE	TRUE
rs74757828	A	T	TRUE	TRUE	FALSE
rs74919520	G	A	FALSE	FALSE	TRUE
rs74988980	G	A	FALSE	FALSE	TRUE
rs7499539	A	G	FALSE	FALSE	TRUE
rs7502686	G	C	TRUE	TRUE	FALSE
rs75127669	C	A	FALSE	FALSE	TRUE
rs7514702	T	C	FALSE	FALSE	TRUE
rs75200530	T	G	FALSE	FALSE	TRUE
rs75208022	C	T	FALSE	FALSE	TRUE
rs75242906	C	T	FALSE	FALSE	TRUE
rs75430375	C	T	FALSE	FALSE	TRUE
rs7546249	T	A	TRUE	TRUE	FALSE
rs7561370	T	C	FALSE	FALSE	TRUE
rs7572229	G	A	FALSE	FALSE	TRUE
rs7573569	T	C	FALSE	FALSE	TRUE
rs7583465	C	T	FALSE	FALSE	TRUE
rs7586445	G	A	FALSE	FALSE	TRUE
rs76022354	C	T	FALSE	FALSE	TRUE
rs76029318	T	C	FALSE	FALSE	TRUE
rs76124218	C	G	TRUE	TRUE	FALSE
rs7616165	G	T	FALSE	FALSE	TRUE
rs761624	C	G	TRUE	TRUE	FALSE
rs76193507	A	G	FALSE	FALSE	TRUE
rs76373661	G	A	FALSE	FALSE	TRUE
rs76463770	A	G	FALSE	FALSE	TRUE
rs76528319	G	T	FALSE	FALSE	TRUE
rs76531781	T	C	FALSE	FALSE	TRUE
rs7666190	C	A	FALSE	FALSE	TRUE
rs76680460	G	A	FALSE	FALSE	TRUE
rs76717940	T	A	TRUE	TRUE	FALSE
rs76779974	C	G	TRUE	TRUE	FALSE
rs76784716	A	G	FALSE	FALSE	TRUE
rs7680684	C	T	FALSE	FALSE	TRUE
rs768253	T	G	FALSE	FALSE	TRUE
rs76847269	A	G	FALSE	FALSE	TRUE
rs76898927	G	A	FALSE	FALSE	TRUE
rs76973485	G	T	FALSE	FALSE	TRUE
rs7700479	T	A	TRUE	TRUE	FALSE
rs77034621	T	G	FALSE	FALSE	TRUE
rs7712231	A	G	FALSE	FALSE	TRUE
rs77193512	A	G	FALSE	FALSE	TRUE
rs7725895	A	G	FALSE	FALSE	TRUE
rs77304857	C	A	FALSE	FALSE	TRUE
rs773123	T	A	TRUE	TRUE	FALSE
rs7742829	C	T	FALSE	FALSE	TRUE
rs77564310	A	C	FALSE	FALSE	TRUE
rs77655283	G	A	FALSE	FALSE	TRUE
rs7766680	G	C	TRUE	TRUE	FALSE
rs77681628	C	T	FALSE	FALSE	TRUE
rs77779484	G	A	FALSE	FALSE	TRUE
rs7784330	G	A	FALSE	FALSE	TRUE
rs7784490	C	G	TRUE	TRUE	FALSE
rs77867022	G	T	FALSE	FALSE	TRUE
rs77885767	C	T	FALSE	FALSE	TRUE
rs77968078	G	A	FALSE	FALSE	TRUE
rs78056098	G	T	FALSE	FALSE	TRUE
rs78191726	T	C	FALSE	FALSE	TRUE
rs78410648	A	G	FALSE	FALSE	TRUE
rs78453362	A	G	FALSE	FALSE	TRUE
rs78521377	C	T	FALSE	FALSE	TRUE
rs78572139	G	A	FALSE	FALSE	TRUE
rs7860510	G	C	TRUE	TRUE	FALSE
rs78702810	T	C	FALSE	FALSE	TRUE
rs789029	C	T	FALSE	FALSE	TRUE
rs78909003	T	C	FALSE	FALSE	TRUE
rs7916711	A	G	FALSE	FALSE	TRUE
rs79263163	A	C	FALSE	FALSE	TRUE
rs79396538	C	G	TRUE	TRUE	FALSE
rs79476906	T	A	TRUE	TRUE	FALSE
rs79582700	C	G	TRUE	TRUE	FALSE
rs79585701	A	C	FALSE	FALSE	TRUE
rs7960664	G	A	FALSE	FALSE	TRUE
rs7975087	C	A	FALSE	FALSE	TRUE
rs79795328	A	G	FALSE	FALSE	TRUE
rs79795896	A	G	FALSE	FALSE	TRUE
rs79968172	G	A	FALSE	FALSE	TRUE
rs8003149	C	T	FALSE	FALSE	TRUE
rs80046645	C	G	TRUE	TRUE	FALSE
rs8005030	C	T	FALSE	FALSE	TRUE
rs8010111	G	A	FALSE	FALSE	TRUE
rs80149660	C	T	FALSE	FALSE	TRUE
rs8028026	A	G	FALSE	FALSE	TRUE
rs8028558	A	G	FALSE	FALSE	TRUE
rs80309088	G	A	FALSE	FALSE	TRUE
rs80330081	A	C	FALSE	FALSE	TRUE
rs8047955	A	G	FALSE	FALSE	TRUE
rs8130320	A	G	FALSE	FALSE	TRUE
rs823424	G	A	FALSE	FALSE	TRUE
rs830149	C	G	TRUE	TRUE	FALSE
rs864093	A	C	FALSE	FALSE	TRUE
rs8901	C	T	FALSE	FALSE	TRUE
rs911666	T	C	FALSE	FALSE	TRUE
rs912860	G	A	FALSE	FALSE	TRUE
rs918449	A	G	FALSE	FALSE	TRUE
rs921383	G	A	FALSE	FALSE	TRUE
rs9276029	A	G	FALSE	FALSE	TRUE
rs9299345	T	C	FALSE	FALSE	TRUE
rs9300744	C	T	FALSE	FALSE	TRUE
rs9328464	T	C	FALSE	FALSE	TRUE
rs9347879	T	C	FALSE	FALSE	TRUE
rs9348442	C	T	FALSE	FALSE	TRUE
rs9349693	A	G	FALSE	FALSE	TRUE
rs9349825	A	G	FALSE	FALSE	TRUE
rs9350083	T	G	FALSE	FALSE	TRUE
rs9382510	C	T	FALSE	FALSE	TRUE
rs9389266	T	G	FALSE	FALSE	TRUE
rs9389714	C	T	FALSE	FALSE	TRUE
rs9393920	A	G	FALSE	FALSE	TRUE
rs9403580	C	T	FALSE	FALSE	TRUE
rs941682	G	A	FALSE	FALSE	TRUE
rs9423647	G	A	FALSE	FALSE	TRUE
rs9425984	T	C	FALSE	FALSE	TRUE
rs9426473	A	G	FALSE	FALSE	TRUE
rs9428102	A	G	FALSE	FALSE	TRUE
rs9522712	T	C	FALSE	FALSE	TRUE
rs9529719	T	C	FALSE	FALSE	TRUE
rs9537886	A	C	FALSE	FALSE	TRUE
rs9542068	T	C	FALSE	FALSE	TRUE
rs9565219	T	A	TRUE	TRUE	FALSE
rs9578457	G	A	FALSE	FALSE	TRUE
rs9602779	A	C	FALSE	FALSE	TRUE
rs9603208	G	T	FALSE	FALSE	TRUE
rs9648214	T	C	FALSE	FALSE	TRUE
rs967319	T	C	FALSE	FALSE	TRUE
rs9729514	A	G	FALSE	FALSE	TRUE
rs9788306	C	T	FALSE	FALSE	TRUE
rs9809789	C	T	FALSE	FALSE	TRUE
rs9813022	A	G	FALSE	FALSE	TRUE
rs9864379	T	C	FALSE	FALSE	TRUE
rs9873555	G	C	TRUE	TRUE	FALSE
rs9895850	T	C	FALSE	FALSE	TRUE
rs989682	A	G	FALSE	FALSE	TRUE
rs9900242	A	G	FALSE	FALSE	TRUE
rs9919338	G	C	TRUE	TRUE	FALSE
rs994794	G	C	TRUE	TRUE	FALSE
rs995642	C	T	FALSE	FALSE	TRUE
rs9959718	G	A	FALSE	FALSE	TRUE
rs9973954	A	G	FALSE	FALSE	TRUE
rs999857	G	A	FALSE	FALSE	TRUE

## Sheet: Table S5
MR-Egger intercept test
outcome	exposure	egger_intercept	se	pval
PBC	genus.Ruminiclostridium9.id.11357	0.178756	0.056323	0.033736
MR-PRESSO global test
outcome	exposure	pval of global test	pval of global test after removing the outlier
PBC	genus.Ruminiclostridium9.id.11357	0.0025	0.1104
PBC	genus.FamilyXIIIAD3011group.id.11293	0.0115	0.287
PBC	genus..Eubacteriumruminantiumgroup.id.11340	0.025	0.3331
MR-PRESSO outlier test
SNP	exposure	outliers_p.value
rs13033315	genus.Ruminiclostridium9.id.11357	0.0008
rs74303178		0.1552
rs78191726		0.2552
rs12040548		1
rs12419854		1
rs918449		1
rs9522712		1
rs9809789		1
rs9276029	genus.FamilyXIIIAD3011group.id.11293	0.0014
rs149302		0.3122
rs12812672		0.6286
rs12911842		0.9618
rs11736617		1
rs16840310		1
rs16940167		1
rs2116427	genus.Eubacteriumruminantiumgroup.id.11340	0.0088
rs7000472		0.0896
rs10923018		1
rs13025464		1
rs16891896		1
rs209813		1
rs606117		1
rs6676699		1

## Sheet: Table S6
Exposure	Method	N	β	SE	pval	OR	95%CI		Levels	SUM
phylum.Actinobacteria.id.400	MR Egger	5	0.241201	0.985583	0.82245	1.27278	0.184-8.784		Phylum	8
	Weighted median	5	-0.198182	0.246507	0.42142	0.820221	0.506-1.33		Class	12
	Inverse variance weighted	5	-0.226444	0.193112	0.240953	0.797364	0.546-1.164		Order	14
	Simple mode	5	-0.116662	0.321405	0.734992	0.889886	0.474-1.671		Family	27
	Weighted mode	5	-0.0914363	0.309739	0.782527	0.912619	0.497-1.675		Genus	88
phylum.Bacteroidetes.id.905	MR Egger	4	-0.153876	0.716596	0.849882	0.857378	0.21-3.493
	Weighted median	4	-0.0699941	0.254067	0.782937	0.932399	0.567-1.534
	Inverse variance weighted	4	-0.045577	0.205436	0.824427	0.955446	0.639-1.429
	Simple mode	4	0.178254	0.336014	0.632527	1.19513	0.619-2.309
	Weighted mode	4	-0.183859	0.300369	0.583736	0.832053	0.462-1.499
phylum.Cyanobacteria.id.1500	MR Egger	4	-0.183445	0.235466	0.517485	0.832398	0.525-1.321
	Weighted median	4	-0.0151117	0.113656	0.894225	0.985002	0.788-1.231
	Inverse variance weighted	4	0.0699709	0.0976757	0.47377	1.07248	0.886-1.299
	Simple mode	4	0.0196555	0.184491	0.921879	1.01985	0.71-1.464
	Weighted mode	4	-0.013725	0.119958	0.916136	0.986369	0.78-1.248
phylum.Euryarchaeota.id.55	MR Egger	4	0.125648	0.534431	0.836006	1.13388	0.398-3.232
	Weighted median	4	0.0986238	0.128762	0.443712	1.10365	0.857-1.42
	Inverse variance weighted	4	0.106352	0.112035	0.342481	1.11221	0.893-1.385
	Simple mode	4	0.096348	0.176677	0.623455	1.10114	0.779-1.557
	Weighted mode	4	0.10601	0.169311	0.575634	1.11183	0.798-1.549
phylum.Lentisphaerae.id.2238	MR Egger	3	-0.348226	0.31048	0.46356	0.70594	0.384-1.297
	Weighted median	3	-0.0614447	0.120876	0.611222	0.940405	0.742-1.192
	Inverse variance weighted	3	-0.114245	0.0976004	0.241784	0.892039	0.737-1.08
	Simple mode	3	-0.0589992	0.148505	0.729544	0.942707	0.705-1.261
	Weighted mode	3	-0.0525952	0.122887	0.710336	0.948764	0.746-1.207
phylum.Proteobacteria.id.2375	MR Egger	4	0.63444	1.30725	0.675406	1.88596	0.145-24.451
	Weighted median	4	0.124076	0.234505	0.596737	1.1321	0.715-1.793
	Inverse variance weighted	4	0.142663	0.228886	0.533093	1.15334	0.736-1.806
	Simple mode	4	0.249261	0.348343	0.525926	1.28308	0.648-2.54
	Weighted mode	4	0.12138	0.241915	0.650356	1.12905	0.703-1.814
phylum.Tenericutes.id.3919	MR Egger	4	0.0173729	1.22963	0.99001	1.01752	0.091-11.33
	Weighted median	4	0.153307	0.260083	0.555558	1.16568	0.7-1.941
	Inverse variance weighted	4	0.0570299	0.216794	0.792504	1.05869	0.692-1.619
	Simple mode	4	0.132556	0.343606	0.725391	1.14174	0.582-2.239
	Weighted mode	4	0.153166	0.315226	0.660323	1.16552	0.628-2.162
phylum.Verrucomicrobia.id.3982	MR Egger	6	0.342389	0.529545	0.553138	1.40831	0.499-3.976
	Weighted median	6	0.142763	0.196608	0.467758	1.15346	0.785-1.696
	Inverse variance weighted	6	-0.000116848	0.194987	0.999522	0.999883	0.682-1.465
	Simple mode	6	0.297765	0.330939	0.409489	1.34684	0.704-2.576
	Weighted mode	6	0.267496	0.312882	0.431632	1.30669	0.708-2.413
class.Alphaproteobacteria.id.2379	MR Egger	4	0.104196	0.497556	0.853518	1.10982	0.419-2.943
	Weighted median	4	0.0141216	0.153522	0.92671	1.01422	0.751-1.37
	Inverse variance weighted	4	0.025492	0.134283	0.849436	1.02582	0.788-1.335
	Simple mode	4	0.00416075	0.194677	0.984291	1.00417	0.686-1.471
	Weighted mode	4	0.000645055	0.205957	0.997698	1.00065	0.668-1.498
class.Bacilli.id.1673	MR Egger	3	0.202908	1.56251	0.917789	1.22496	0.057-26.192
	Weighted median	3	0.483008	0.35481	0.173414	1.62094	0.809-3.249
	Inverse variance weighted	3	0.440478	0.28704	0.124895	1.55345	0.885-2.727
	Simple mode	3	0.620943	0.470928	0.318063	1.86068	0.739-4.683
	Weighted mode	3	0.63273	0.4736	0.31328	1.88274	0.744-4.764
class.Bacteroidia.id.912	MR Egger	6	-0.360888	0.617182	0.59012	0.697057	0.208-2.337
	Weighted median	6	-0.0799036	0.221036	0.717729	0.923205	0.599-1.424
	Inverse variance weighted	6	-0.0602805	0.177764	0.734532	0.9415	0.665-1.334
	Simple mode	6	0.190914	0.310367	0.565387	1.21036	0.659-2.224
	Weighted mode	6	-0.240794	0.276035	0.422932	0.786004	0.458-1.35
class.Clostridia.id.1859	MR Egger	3	0.444305	1.93464	0.856287	1.55941	0.035-69.145
	Weighted median	3	-0.210031	0.289703	0.468459	0.810559	0.459-1.43
	Inverse variance weighted	3	-0.0925541	0.243628	0.70402	0.9116	0.565-1.47
	Simple mode	3	-0.254384	0.379787	0.571957	0.775394	0.368-1.632
	Weighted mode	3	-0.273882	0.364106	0.530405	0.760422	0.372-1.552
class.Coriobacteriia.id.809	MR Egger	3	1.93229	0.863783	0.267621	6.90528	1.27-37.536
	Weighted median	3	0.839736	0.332048	0.0114401	2.31576	1.208-4.44
	Inverse variance weighted	3	0.778188	0.265097	0.00333029	2.17752	1.295-3.661
	Simple mode	3	1.02613	0.456662	0.15367	2.79024	1.14-6.829
	Weighted mode	3	1.01228	0.468528	0.163305	2.75186	1.099-6.894
class.Deltaproteobacteria.id.3087	MR Egger	4	-0.5346	0.397366	0.31075	0.585903	0.269-1.277
	Weighted median	4	-0.683412	0.245814	0.00543246	0.504891	0.312-0.817
	Inverse variance weighted	4	-0.656925	0.182767	0.000325221	0.518443	0.362-0.742
	Simple mode	4	-0.72943	0.337961	0.119765	0.482184	0.249-0.935
	Weighted mode	4	-0.697528	0.282902	0.0904155	0.497814	0.286-0.867
class.Erysipelotrichia.id.2147	MR Egger	3	0.426777	1.123	0.768795	1.53231	0.17-13.844
	Weighted median	3	-0.0258401	0.338645	0.939177	0.974491	0.502-1.893
	Inverse variance weighted	3	-0.106002	0.273007	0.697811	0.899423	0.527-1.536
	Simple mode	3	0.0133057	0.357564	0.973696	1.01339	0.503-2.042
	Weighted mode	3	0.0133057	0.386076	0.975638	1.01339	0.475-2.16
class.Gammaproteobacteria.id.3303	MR Egger	4	0.229173	0.638585	0.754032	1.25756	0.36-4.396
	Weighted median	4	0.0539169	0.246947	0.827169	1.0554	0.65-1.712
	Inverse variance weighted	4	-0.0346011	0.202978	0.864643	0.965991	0.649-1.438
	Simple mode	4	0.137555	0.364521	0.731021	1.14747	0.562-2.344
	Weighted mode	4	0.123759	0.343346	0.742396	1.13174	0.577-2.218
class.Lentisphaeria.id.2250	MR Egger	3	-0.342801	0.304588	0.462466	0.709779	0.391-1.289
	Weighted median	3	-0.0626624	0.117404	0.593525	0.939261	0.746-1.182
	Inverse variance weighted	3	-0.116878	0.0989941	0.23774	0.889694	0.733-1.08
	Simple mode	3	-0.0600902	0.140076	0.709724	0.94168	0.716-1.239
	Weighted mode	3	-0.0537573	0.129519	0.71839	0.947662	0.735-1.222
class.Melainabacteria.id.1589	MR Egger	4	0.0813689	0.619455	0.907516	1.08477	0.322-3.653
	Weighted median	4	0.0987021	0.154793	0.523708	1.10374	0.815-1.495
	Inverse variance weighted	4	0.0747932	0.165864	0.652039	1.07766	0.779-1.492
	Simple mode	4	0.28962	0.313896	0.424233	1.33592	0.722-2.472
	Weighted mode	4	0.30531	0.302649	0.387382	1.35705	0.75-2.456
class.Mollicutes.id.3920	MR Egger	4	0.0173729	1.22963	0.99001	1.01752	0.091-11.33
	Weighted median	4	0.153307	0.264917	0.562793	1.16568	0.694-1.959
	Inverse variance weighted	4	0.0570299	0.216794	0.792504	1.05869	0.692-1.619
	Simple mode	4	0.132556	0.328112	0.71329	1.14174	0.6-2.172
	Weighted mode	4	0.153166	0.276455	0.618175	1.16552	0.678-2.004
class.Verrucomicrobiae.id.4029	MR Egger	5	0.0702972	0.784792	0.934271	1.07283	0.23-4.995
	Weighted median	5	-0.169432	0.227679	0.456773	0.844144	0.54-1.319
	Inverse variance weighted	5	-0.11074	0.228475	0.627895	0.895171	0.572-1.401
	Simple mode	5	-0.253942	0.393757	0.554104	0.775737	0.359-1.678
	Weighted mode	5	-0.300027	0.332028	0.417297	0.740798	0.386-1.42
order.Bacillales.id.1674	MR Egger	4	0.448311	0.424118	0.401312	1.56567	0.682-3.595
	Weighted median	4	0.0788465	0.116567	0.498783	1.08204	0.861-1.36
	Inverse variance weighted	4	0.00663454	0.0943152	0.94392	1.00666	0.837-1.211
	Simple mode	4	0.113242	0.160257	0.530736	1.1199	0.818-1.533
	Weighted mode	4	0.112066	0.165661	0.547226	1.11859	0.808-1.548
order.Bacteroidales.id.913	MR Egger	6	-0.360888	0.617182	0.59012	0.697057	0.208-2.337
	Weighted median	6	-0.0799036	0.223876	0.721159	0.923205	0.595-1.432
	Inverse variance weighted	6	-0.0602805	0.177764	0.734532	0.9415	0.665-1.334
	Simple mode	6	0.190914	0.305504	0.559435	1.21036	0.665-2.203
	Weighted mode	6	-0.240794	0.310101	0.472569	0.786004	0.428-1.443
order.Bifidobacteriales.id.432	MR Egger	3	0.583105	1.18384	0.708636	1.79159	0.176-18.237
	Weighted median	3	0.0806802	0.319815	0.800831	1.08402	0.579-2.029
	Inverse variance weighted	3	0.129482	0.253727	0.609827	1.13824	0.692-1.872
	Simple mode	3	0.0624894	0.342582	0.872078	1.06448	0.544-2.083
	Weighted mode	3	0.0605325	0.338223	0.874449	1.0624	0.548-2.062
order.Clostridiales.id.1863	MR Egger	4	1.74547	1.63913	0.398477	5.72861	0.231-142.333
	Weighted median	4	-0.0816707	0.269645	0.76198	0.921575	0.543-1.563
	Inverse variance weighted	4	0.0948308	0.248156	0.702356	1.09947	0.676-1.788
	Simple mode	4	-0.168185	0.396576	0.700072	0.845198	0.388-1.839
	Weighted mode	4	-0.196802	0.381014	0.641152	0.821353	0.389-1.733
order.Coriobacteriales.id.810	MR Egger	3	1.93229	0.863783	0.267621	6.90528	1.27-37.536
	Weighted median	3	0.839736	0.332359	0.0115176	2.31576	1.207-4.442
	Inverse variance weighted	3	0.778188	0.265097	0.00333029	2.17752	1.295-3.661
	Simple mode	3	1.02613	0.408201	0.128456	2.79024	1.254-6.21
	Weighted mode	3	1.01228	0.426412	0.140891	2.75186	1.193-6.347
order.Desulfovibrionales.id.3156	MR Egger	5	-0.747961	0.672776	0.347323	0.473331	0.127-1.769
	Weighted median	5	-0.661145	0.242113	0.00631932	0.51626	0.321-0.83
	Inverse variance weighted	5	-0.436481	0.289986	0.132278	0.646307	0.366-1.141
	Simple mode	5	-0.759662	0.327594	0.0812337	0.467824	0.246-0.889
	Weighted mode	5	-0.722409	0.290874	0.0679497	0.485581	0.275-0.859
order.Erysipelotrichales.id.2148	MR Egger	3	0.426777	1.123	0.768795	1.53231	0.17-13.844
	Weighted median	3	-0.0258401	0.32936	0.937466	0.974491	0.511-1.858
	Inverse variance weighted	3	-0.106002	0.273007	0.697811	0.899423	0.527-1.536
	Simple mode	3	0.0133057	0.376796	0.975038	1.01339	0.484-2.121
	Weighted mode	3	0.0133057	0.395027	0.976189	1.01339	0.467-2.198
order.Gastranaerophilales.id.1591	MR Egger	4	0.0585988	0.654401	0.936808	1.06035	0.294-3.824
	Weighted median	4	0.14057	0.15219	0.355668	1.15093	0.854-1.551
	Inverse variance weighted	4	0.0914577	0.173203	0.597473	1.09577	0.78-1.539
	Simple mode	4	0.329229	0.317195	0.37561	1.3899	0.746-2.588
	Weighted mode	4	0.337368	0.311003	0.357412	1.40126	0.762-2.578
order.MollicutesRF9.id.11579	MR Egger	3	-0.0264669	1.31688	0.987207	0.97388	0.074-12.866
	Weighted median	3	0.3903	0.272542	0.152123	1.47742	0.866-2.521
	Inverse variance weighted	3	0.29486	0.219639	0.179441	1.34294	0.873-2.065
	Simple mode	3	0.395593	0.324534	0.34712	1.48526	0.786-2.806
	Weighted mode	3	0.396734	0.309313	0.328194	1.48696	0.811-2.726
order.NB1n.id.3953	MR Egger	6	-0.451919	0.478065	0.398028	0.636406	0.249-1.624
	Weighted median	6	0.215879	0.127546	0.0905387	1.24095	0.966-1.593
	Inverse variance weighted	6	0.237223	0.097133	0.014596	1.26772	1.048-1.534
	Simple mode	6	0.234131	0.196902	0.287798	1.26381	0.859-1.859
	Weighted mode	6	0.214486	0.185893	0.300729	1.23923	0.861-1.784
order.Pasteurellales.id.3688	MR Egger	6	0.236213	0.296959	0.470892	1.26644	0.708-2.267
	Weighted median	6	0.00154928	0.137632	0.991019	1.00155	0.765-1.312
	Inverse variance weighted	6	0.0633018	0.109184	0.562069	1.06535	0.86-1.32
	Simple mode	6	-0.0227847	0.212071	0.918619	0.977473	0.645-1.481
	Weighted mode	6	-0.0510721	0.198229	0.806951	0.95021	0.644-1.401
order.Rhodospirillales.id.2667	MR Egger	6	0.831791	0.750869	0.330086	2.29743	0.527-10.009
	Weighted median	6	0.0206065	0.163344	0.89961	1.02082	0.741-1.406
	Inverse variance weighted	6	-0.0770648	0.151046	0.609905	0.92583	0.689-1.245
	Simple mode	6	0.0512086	0.229188	0.832039	1.05254	0.672-1.649
	Weighted mode	6	0.0610164	0.207657	0.780692	1.06292	0.708-1.597
order.Verrucomicrobiales.id.4030	MR Egger	5	0.0702972	0.784792	0.934271	1.07283	0.23-4.995
	Weighted median	5	-0.169432	0.223795	0.448997	0.844144	0.544-1.309
	Inverse variance weighted	5	-0.11074	0.228475	0.627895	0.895171	0.572-1.401
	Simple mode	5	-0.253942	0.380417	0.540969	0.775737	0.368-1.635
	Weighted mode	5	-0.300027	0.345112	0.433705	0.740798	0.377-1.457
order.Victivallales.id.2254	MR Egger	3	-0.342801	0.304588	0.462466	0.709779	0.391-1.289
	Weighted median	3	-0.0626624	0.123015	0.61048	0.939261	0.738-1.195
	Inverse variance weighted	3	-0.116878	0.0989941	0.23774	0.889694	0.733-1.08
	Simple mode	3	-0.0600902	0.14119	0.711824	0.94168	0.714-1.242
	Weighted mode	3	-0.0537573	0.123795	0.70647	0.947662	0.743-1.208
family.Acidaminococcaceae.id.2166	MR Egger	3	-0.53601	0.347648	0.366298	0.585078	0.296-1.156
	Weighted median	3	0.0242174	0.0771629	0.753637	1.02451	0.881-1.192
	Inverse variance weighted	3	0.0373468	0.0844514	0.658324	1.03805	0.88-1.225
	Simple mode	3	-0.0707999	0.168263	0.714826	0.931648	0.67-1.296
	Weighted mode	3	0.0178186	0.0709353	0.825115	1.01798	0.886-1.17
family.Alcaligenaceae.id.2875	MR Egger	5	0.582267	1.46363	0.717379	1.79009	0.102-31.532
	Weighted median	5	-0.198795	0.253184	0.432347	0.819718	0.499-1.346
	Inverse variance weighted	5	-0.243373	0.198322	0.219763	0.783979	0.531-1.156
	Simple mode	5	-0.17464	0.33897	0.633573	0.839759	0.432-1.632
	Weighted mode	5	-0.164467	0.358207	0.669976	0.848346	0.42-1.712
family.Bifidobacteriaceae.id.433	MR Egger	3	0.583105	1.18384	0.708636	1.79159	0.176-18.237
	Weighted median	3	0.0806802	0.295493	0.784825	1.08402	0.607-1.934
	Inverse variance weighted	3	0.129482	0.253727	0.609827	1.13824	0.692-1.872
	Simple mode	3	0.0624894	0.35268	0.875683	1.06448	0.533-2.125
	Weighted mode	3	0.0605325	0.355819	0.880567	1.0624	0.529-2.134
family.Christensenellaceae.id.1866	MR Egger	4	0.345549	0.525999	0.578709	1.41277	0.504-3.961
	Weighted median	4	-0.208985	0.266634	0.433163	0.811407	0.481-1.368
	Inverse variance weighted	4	-0.241678	0.211832	0.253914	0.785309	0.518-1.189
	Simple mode	4	-0.18467	0.370037	0.652039	0.831379	0.403-1.717
	Weighted mode	4	-0.124733	0.355086	0.748603	0.882732	0.44-1.77
family.Clostridiaceae1.id.1869	MR Egger	3	2.02961	0.962563	0.281923	7.61112	1.154-50.211
	Weighted median	3	0.0123907	0.331447	0.970179	1.01247	0.529-1.939
	Inverse variance weighted	3	0.0556204	0.362527	0.878064	1.0572	0.519-2.152
	Simple mode	3	0.0898253	0.458515	0.862785	1.09398	0.445-2.687
	Weighted mode	3	-0.0785928	0.409107	0.865395	0.924416	0.415-2.061
family.ClostridialesvadinBB60group.id.11286	MR Egger	9	-0.276653	0.353847	0.45993	0.758317	0.379-1.517
	Weighted median	9	-0.1244	0.156692	0.427245	0.883026	0.65-1.2
	Inverse variance weighted	9	-0.0682583	0.116563	0.55815	0.934019	0.743-1.174
	Simple mode	9	-0.141448	0.240452	0.572588	0.868101	0.542-1.391
	Weighted mode	9	-0.149878	0.226038	0.525927	0.860813	0.553-1.341
family.Coriobacteriaceae.id.811	MR Egger	3	1.93229	0.863783	0.267621	6.90528	1.27-37.536
	Weighted median	3	0.839736	0.335422	0.0122964	2.31576	1.2-4.469
	Inverse variance weighted	3	0.778188	0.265097	0.00333029	2.17752	1.295-3.661
	Simple mode	3	1.02613	0.429722	0.139577	2.79024	1.202-6.478
	Weighted mode	3	1.01228	0.433185	0.144471	2.75186	1.177-6.432
family.Defluviitaleaceae.id.1924	MR Egger	3	-3.35295	2.32271	0.385686	0.0349809	0-3.319
	Weighted median	3	-0.0274353	0.264553	0.917404	0.972938	0.579-1.634
	Inverse variance weighted	3	0.108699	0.20471	0.595426	1.11483	0.746-1.665
	Simple mode	3	-0.0759078	0.310135	0.829466	0.926902	0.505-1.702
	Weighted mode	3	-0.0911353	0.334634	0.810899	0.912894	0.474-1.759
family.Desulfovibrionaceae.id.3169	MR Egger	3	-0.525197	0.548815	0.513997	0.591439	0.202-1.734
	Weighted median	3	-0.672949	0.278369	0.0156288	0.510202	0.296-0.88
	Inverse variance weighted	3	-0.638337	0.217922	0.00339837	0.52817	0.345-0.81
	Simple mode	3	-0.759782	0.362075	0.170746	0.467768	0.23-0.951
	Weighted mode	3	-0.709102	0.293453	0.136943	0.492086	0.277-0.875
family.Erysipelotrichaceae.id.2149	MR Egger	3	0.426777	1.123	0.768795	1.53231	0.17-13.844
	Weighted median	3	-0.0258401	0.328913	0.937381	0.974491	0.511-1.857
	Inverse variance weighted	3	-0.106002	0.273007	0.697811	0.899423	0.527-1.536
	Simple mode	3	0.0133057	0.398142	0.976375	1.01339	0.464-2.211
	Weighted mode	3	0.0133057	0.386407	0.975658	1.01339	0.475-2.161
family.FamilyXI.id.1936	MR Egger	3	-0.234512	0.669044	0.785373	0.790957	0.213-2.935
	Weighted median	3	-0.145963	0.121807	0.230797	0.86419	0.681-1.097
	Inverse variance weighted	3	-0.128172	0.102112	0.209401	0.879702	0.72-1.075
	Simple mode	3	-0.146487	0.143637	0.415088	0.863737	0.652-1.145
	Weighted mode	3	-0.146487	0.140428	0.406399	0.863737	0.656-1.137
family.FamilyXIII.id.1957	MR Egger	4	0.112668	0.667808	0.881541	1.11926	0.302-4.144
	Weighted median	4	0.00622262	0.236423	0.979002	1.00624	0.633-1.599
	Inverse variance weighted	4	-0.0206648	0.195887	0.915984	0.979547	0.667-1.438
	Simple mode	4	0.0124585	0.282752	0.967624	1.01254	0.582-1.762
	Weighted mode	4	0.0454789	0.280176	0.881369	1.04653	0.604-1.812
family.Lachnospiraceae.id.1987	MR Egger	9	0.304741	0.290037	0.328313	1.35627	0.768-2.395
	Weighted median	9	0.239836	0.181462	0.186272	1.27104	0.891-1.814
	Inverse variance weighted	9	0.21414	0.131016	0.102164	1.2388	0.958-1.601
	Simple mode	9	0.336016	0.302208	0.298489	1.39936	0.774-2.53
	Weighted mode	9	0.302305	0.27533	0.304161	1.35297	0.789-2.321
family.Oxalobacteraceae.id.2966	MR Egger	3	0.836781	1.31538	0.639305	2.30892	0.175-30.415
	Weighted median	3	-0.165974	0.183862	0.366679	0.847068	0.591-1.215
	Inverse variance weighted	3	-0.0369714	0.153686	0.809892	0.963704	0.713-1.302
	Simple mode	3	-0.178921	0.230461	0.518774	0.836172	0.532-1.314
	Weighted mode	3	-0.176323	0.219051	0.505337	0.838347	0.546-1.288
family.Pasteurellaceae.id.3689	MR Egger	6	0.236213	0.296959	0.470892	1.26644	0.708-2.267
	Weighted median	6	0.00154928	0.139689	0.991151	1.00155	0.762-1.317
	Inverse variance weighted	6	0.0633018	0.109184	0.562069	1.06535	0.86-1.32
	Simple mode	6	-0.0227847	0.200864	0.914101	0.977473	0.659-1.449
	Weighted mode	6	-0.0510721	0.191878	0.800735	0.95021	0.652-1.384
family.Peptococcaceae.id.2024	MR Egger	3	0.355824	0.901004	0.760555	1.42736	0.244-8.346
	Weighted median	3	0.197383	0.249129	0.42819	1.21821	0.748-1.985
	Inverse variance weighted	3	0.263036	0.193873	0.174861	1.30087	0.89-1.902
	Simple mode	3	0.162687	0.270669	0.60885	1.17667	0.692-2
	Weighted mode	3	0.159463	0.273777	0.619176	1.17288	0.686-2.006
family.Peptostreptococcaceae.id.2042	MR Egger	5	-0.237236	0.268678	0.442274	0.788805	0.466-1.336
	Weighted median	5	-0.0916859	0.185051	0.620273	0.912392	0.635-1.311
	Inverse variance weighted	5	-0.114641	0.145096	0.429465	0.891686	0.671-1.185
	Simple mode	5	0.0102034	0.229633	0.966689	1.01026	0.644-1.585
	Weighted mode	5	-0.0779933	0.198611	0.714573	0.924971	0.627-1.365
family.Porphyromonadaceae.id.943	MR Egger	7	0.511923	0.90353	0.595485	1.6685	0.284-9.805
	Weighted median	7	-0.189543	0.210802	0.368573	0.827337	0.547-1.251
	Inverse variance weighted	7	-0.120709	0.168786	0.474511	0.886292	0.637-1.234
	Simple mode	7	-0.221181	0.3019	0.491402	0.801572	0.444-1.449
	Weighted mode	7	-0.215873	0.287155	0.480631	0.805837	0.459-1.415
family.Prevotellaceae.id.960	MR Egger	7	0.139253	0.440467	0.764662	1.14941	0.485-2.725
	Weighted median	7	-0.0564151	0.171046	0.741533	0.945147	0.676-1.322
	Inverse variance weighted	7	-0.177641	0.138163	0.198537	0.837243	0.639-1.098
	Simple mode	7	-0.0630453	0.25777	0.814931	0.938901	0.567-1.556
	Weighted mode	7	-0.0122834	0.23159	0.959422	0.987792	0.627-1.555
family.Rhodospirillaceae.id.2717	MR Egger	6	0.194303	0.720469	0.80074	1.21446	0.296-4.985
	Weighted median	6	0.0254744	0.156269	0.870506	1.0258	0.755-1.393
	Inverse variance weighted	6	-0.00579987	0.119795	0.961386	0.994217	0.786-1.257
	Simple mode	6	0.0222829	0.234691	0.928046	1.02253	0.646-1.62
	Weighted mode	6	0.0454498	0.1984	0.827881	1.0465	0.709-1.544
family.Rikenellaceae.id.967	MR Egger	6	-0.243953	0.410639	0.584428	0.783525	0.35-1.752
	Weighted median	6	-0.085083	0.19291	0.659176	0.918436	0.629-1.34
	Inverse variance weighted	6	-0.153915	0.160289	0.336937	0.857345	0.626-1.174
	Simple mode	6	-0.0889753	0.287218	0.769221	0.914868	0.521-1.606
	Weighted mode	6	-0.0867874	0.264569	0.756178	0.916872	0.546-1.54
family.Streptococcaceae.id.1850	MR Egger	6	0.16673	1.17905	0.894381	1.18144	0.117-11.913
	Weighted median	6	0.0183247	0.0592097	0.75695	1.01849	0.907-1.144
	Inverse variance weighted	6	0.0219447	0.0761471	0.773203	1.02219	0.88-1.187
	Simple mode	6	0.406956	0.24556	0.158368	1.50224	0.928-2.431
	Weighted mode	6	0.0171072	0.0553343	0.769667	1.01725	0.913-1.134
family.unknownfamily.id.1000001214	MR Egger	4	0.0585988	0.654401	0.936808	1.06035	0.294-3.824
	Weighted median	4	0.14057	0.150373	0.349887	1.15093	0.857-1.545
	Inverse variance weighted	4	0.0914577	0.173203	0.597473	1.09577	0.78-1.539
	Simple mode	4	0.329229	0.297946	0.349823	1.3899	0.775-2.492
	Weighted mode	4	0.337368	0.30083	0.343763	1.40126	0.777-2.527
family.unknownfamily.id.1000005471	MR Egger	3	-0.0264669	1.31688	0.987207	0.97388	0.074-12.866
	Weighted median	3	0.3903	0.274388	0.154899	1.47742	0.863-2.53
	Inverse variance weighted	3	0.29486	0.219639	0.179441	1.34294	0.873-2.065
	Simple mode	3	0.395593	0.323989	0.346491	1.48526	0.787-2.803
	Weighted mode	3	0.396734	0.311084	0.3303	1.48696	0.808-2.736
family.unknownfamily.id.1000006161	MR Egger	6	-0.451919	0.478065	0.398028	0.636406	0.249-1.624
	Weighted median	6	0.215879	0.129125	0.0945524	1.24095	0.963-1.598
	Inverse variance weighted	6	0.237223	0.097133	0.014596	1.26772	1.048-1.534
	Simple mode	6	0.234131	0.193847	0.281129	1.26381	0.864-1.848
	Weighted mode	6	0.214486	0.178185	0.282569	1.23923	0.874-1.757
family.Veillonellaceae.id.2172	MR Egger	9	0.204385	0.210876	0.364724	1.22677	0.811-1.855
	Weighted median	9	0.081166	0.14246	0.568849	1.08455	0.82-1.434
	Inverse variance weighted	9	0.0773203	0.105748	0.464673	1.08039	0.878-1.329
	Simple mode	9	0.134664	0.191366	0.501585	1.14415	0.786-1.665
	Weighted mode	9	0.0807209	0.150139	0.605452	1.08407	0.808-1.455
family.Verrucomicrobiaceae.id.4036	MR Egger	5	0.0712257	0.785114	0.933433	1.07382	0.23-5.003
	Weighted median	5	-0.169235	0.224568	0.451088	0.84431	0.544-1.311
	Inverse variance weighted	5	-0.11064	0.228456	0.628179	0.895261	0.572-1.401
	Simple mode	5	-0.254234	0.377702	0.537767	0.77551	0.37-1.626
	Weighted mode	5	-0.300312	0.337088	0.423327	0.740587	0.383-1.434
genus..Eubacteriumbrachygroup.id.11296	MR Egger	3	0.150438	1.21246	0.921412	1.16234	0.108-12.514
	Weighted median	3	-0.0944665	0.155003	0.542226	0.909858	0.671-1.233
	Inverse variance weighted	3	-0.210665	0.197382	0.285838	0.810045	0.55-1.193
	Simple mode	3	-0.0153376	0.194594	0.944353	0.984779	0.673-1.442
	Weighted mode	3	-0.0499551	0.162498	0.787582	0.951272	0.692-1.308
genus..Eubacteriumcoprostanoligenesgroup.id.11375	MR Egger	4	0.820193	0.975504	0.488967	2.27094	0.336-15.366
	Weighted median	4	0.448325	0.297622	0.131976	1.56569	0.874-2.806
	Inverse variance weighted	4	0.391564	0.234186	0.0945204	1.47929	0.935-2.341
	Simple mode	4	0.51111	0.401076	0.292293	1.66714	0.76-3.659
	Weighted mode	4	0.480632	0.349608	0.262888	1.6171	0.815-3.209
genus..Eubacteriumeligensgroup.id.14372	MR Egger	3	-1.38327	4.81307	0.821838	0.250757	0-3134.882
	Weighted median	3	-0.160067	0.335321	0.63311	0.852087	0.442-1.644
	Inverse variance weighted	3	-0.232077	0.326619	0.477367	0.792885	0.418-1.504
	Simple mode	3	-0.056977	0.432482	0.907244	0.944616	0.405-2.205
	Weighted mode	3	-0.093321	0.418934	0.844404	0.910901	0.401-2.07
genus..Eubacteriumhalliigroup.id.11338	MR Egger	5	-0.136098	0.401009	0.756686	0.872757	0.398-1.915
	Weighted median	5	0.0962641	0.211814	0.649488	1.10105	0.727-1.668
	Inverse variance weighted	5	-0.0271159	0.167452	0.871359	0.973248	0.701-1.351
	Simple mode	5	0.175006	0.270264	0.552574	1.19125	0.701-2.023
	Weighted mode	5	0.138196	0.279521	0.646944	1.1482	0.664-1.986
genus..Eubacteriumrectalegroup.id.14374	MR Egger	4	-0.0236969	0.673033	0.975111	0.976582	0.261-3.653
	Weighted median	4	0.268442	0.258253	0.298594	1.30792	0.788-2.17
	Inverse variance weighted	4	0.350493	0.211403	0.0973304	1.41977	0.938-2.149
	Simple mode	4	0.154277	0.365769	0.701581	1.16681	0.57-2.39
	Weighted mode	4	0.137179	0.316084	0.693609	1.14703	0.617-2.131
genus..Eubacteriumruminantiumgroup.id.11340	MR Egger	7	-0.0802387	0.559143	0.891497	0.922896	0.308-2.761
	Weighted median	7	-0.0797466	0.145633	0.583976	0.92335	0.694-1.228
	Inverse variance weighted	7	-0.109634	0.118879	0.356411	0.896162	0.71-1.131
	Simple mode	7	-0.0888643	0.243388	0.727551	0.91497	0.568-1.474
	Weighted mode	7	-0.0970113	0.236074	0.695393	0.907546	0.571-1.442
genus..Eubacteriumventriosumgroup.id.11341	MR Egger	6	-0.569027	0.590667	0.389919	0.566076	0.178-1.802
	Weighted median	6	0.062358	0.17587	0.722912	1.06434	0.754-1.502
	Inverse variance weighted	6	-0.054551	0.139012	0.694749	0.94691	0.721-1.243
	Simple mode	6	0.0372441	0.29282	0.903746	1.03795	0.585-1.843
	Weighted mode	6	0.0836124	0.178962	0.660005	1.08721	0.766-1.544
genus..Ruminococcusgauvreauiigroup.id.11342	MR Egger	4	-0.44562	1.13151	0.731729	0.640427	0.07-5.883
	Weighted median	4	0.0728617	0.238506	0.759992	1.07558	0.674-1.717
	Inverse variance weighted	4	0.0845845	0.198674	0.670294	1.08826	0.737-1.606
	Simple mode	4	0.0298363	0.302327	0.92761	1.03029	0.57-1.863
	Weighted mode	4	0.0607027	0.309133	0.856874	1.06258	0.58-1.948
genus..Ruminococcustorquesgroup.id.14377	MR Egger	3	0.14036	0.678025	0.870047	1.15069	0.305-4.346
	Weighted median	3	0.0630889	0.25924	0.807726	1.06512	0.641-1.77
	Inverse variance weighted	3	0.0936723	0.210557	0.656408	1.0982	0.727-1.659
	Simple mode	3	0.0579338	0.374274	0.891197	1.05964	0.509-2.207
	Weighted mode	3	-0.080034	0.35356	0.841947	0.923085	0.462-1.846
genus.Adlercreutzia.id.812	MR Egger	3	-1.2335	0.871765	0.391671	0.291271	0.053-1.608
	Weighted median	3	-0.174759	0.229795	0.446955	0.839659	0.535-1.317
	Inverse variance weighted	3	-0.358541	0.200254	0.0733839	0.698695	0.472-1.035
	Simple mode	3	-0.169292	0.25373	0.573313	0.844262	0.513-1.388
	Weighted mode	3	-0.170663	0.235377	0.543771	0.843106	0.532-1.337
genus.Akkermansia.id.4037	MR Egger	5	0.06722	0.784611	0.937124	1.06953	0.23-4.978
	Weighted median	5	-0.17017	0.223124	0.44566	0.843522	0.545-1.306
	Inverse variance weighted	5	-0.110946	0.228111	0.626705	0.894987	0.572-1.4
	Simple mode	5	-0.252847	0.371208	0.53317	0.776587	0.375-1.608
	Weighted mode	5	-0.305368	0.342663	0.423204	0.736852	0.376-1.442
genus.Alistipes.id.968	MR Egger	6	1.82137	0.965293	0.13223	6.18029	0.932-40.99
	Weighted median	6	-0.261885	0.256358	0.306989	0.7696	0.466-1.272
	Inverse variance weighted	6	-0.227567	0.252113	0.366717	0.796469	0.486-1.305
	Simple mode	6	-0.233515	0.362431	0.547769	0.791746	0.389-1.611
[truncated: 381 more rows]

## Sheet: Table S7
Cochrane Q statistics
[truncated: 7 more rows]

[truncated: 1 more sheets: Table S8]
